# Supplementary material for: High and selective cytotoxicity of ex vivo expanded allogeneic human natural killer cells from peripheral blood against bladder cancer: implications for natural killer cell instillation after transurethral resection of bladder tumor
Source: J Exp Clin Cancer Res. 2024 Jan 20;43:24. doi: 10.1186/s13046-024-02955-7 (PMC10799482; doi:10.1186/s13046-024-02955-7)
Supplement: Supplementary file 2 — Supplementary Material 2: The upregulated genes in NK cells cocultured with BCa cells [file 13046_2024_2955_MOESM2_ESM.xlsx]

## Sheet: Cocultured_NKvsNK_deg_up
gene_id	Cocultured_NK	control NK	padj	gene_name	gene_chr	gene_start	gene_end	gene_strand	gene_length	gene_biotype	gene_description	tf_family
ENSG00000108846	95.1236	0.987172	4.23e-11	ABCC3	17	50634777	50692252	+	9614	protein_coding	ATP binding cassette subfamily C member 3 [Source:HGNC Symbol;Acc:HGNC:54]	-
ENSG00000166016	176.079	58.3027	0.0159557	ABTB2	11	34150988	34358008	-	4973	protein_coding	ankyrin repeat and BTB domain containing 2 [Source:HGNC Symbol;Acc:HGNC:23842]	-
ENSG00000267122	55.6579	6.91638	0.000285719	AC004490.1	19	2212029	2215565	-	2738	antisense	novel transcript, antisense to DOT1L	-
ENSG00000267304	117.386	29.645	0.00352893	AC004637.1	19	3672582	3674295	+	482	antisense	novel transcript, antisense to PIP5K1C	-
ENSG00000285904	30.3593	1.39e-17	2.43e-05	AC006452.1	7	140640909	140669476	+	4071	lincRNA	novel transcript	-
ENSG00000262202	65.7773	1.97537	9.33e-08	AC007952.4	17	19112000	19112636	-	637	lincRNA	novel transcript	-
ENSG00000228323	18.216	0.987172	0.0130447	AC008440.1	19	53854581	53869107	-	439	antisense	novel transcript, antisense to MYADM	-
ENSG00000268655	15.1801	0.987172	0.0391089	AC008687.4	19	49017496	49020523	-	1756	protein_coding	uncharacterized LOC101059948 [Source:NCBI gene;Acc:101059948]	-
ENSG00000280152	15.1801	1.39e-17	0.00775719	AC009078.3	16	75245994	75250077	-	4084	TEC	TEC	-
ENSG00000257696	21.2518	2.96358	0.0426685	AC010203.2	12	100143058	100144671	+	418	antisense	novel transcript, antisense to UHRF1BP1L	-
ENSG00000255092	44.5265	5.92818	0.00153119	AC010768.2	11	44606170	44608101	-	567	antisense	novel transcript	-
ENSG00000267607	11.1324	1.39e-17	0.0429964	AC011511.5	19	10285801	10289019	-	3219	antisense	novel transcript, antisense to ICAM4 and ICAM1	-
ENSG00000226806	13.1563	1.39e-17	0.0182895	AC011893.1	2	135820191	135823087	+	1862	antisense	uncharacterized LOC100507600 [Source:NCBI gene;Acc:100507600]	-
ENSG00000258976	11.1324	1.39e-17	0.0429964	AC013451.2	14	74614693	74616647	-	717	lincRNA	novel transcript	-
ENSG00000274213	100.183	5.92818	4.71e-08	AC015912.3	17	56914186	56914533	+	348	lincRNA	novel transcript	-
ENSG00000267519	1317.55	341.916	0.000270213	AC020916.1	19	13823880	13842928	-	19049	antisense	novel transcript	-
ENSG00000204876	34.4071	1.39e-17	6.46e-06	AC021218.1	7	155962632	155966343	+	2536	lincRNA	uncharacterized LOC389602 [Source:NCBI gene;Acc:389602]	-
ENSG00000280042	11.1324	1.39e-17	0.0429964	AC022336.3	3	124791119	124793104	-	1986	TEC	TEC	-
ENSG00000280381	34.4071	0.987172	5.73e-05	AC026362.2	12	123087256	123092821	-	5566	TEC	novel transcript	-
ENSG00000268798	36.4309	2.96358	0.000592184	AC027307.3	19	1440839	1441938	+	1100	lincRNA	novel transcript	-
ENSG00000266970	20.2399	1.39e-17	0.000995544	AC061992.1	17	78360453	78373911	+	1188	lincRNA	uncharacterized LOC101928674 [Source:NCBI gene;Acc:101928674]	-
ENSG00000280326	15.1801	0.987172	0.0391089	AC067931.2	8	140591684	140593201	+	1518	TEC	TEC	-
ENSG00000250644	59.7056	4.93998	1.94e-05	AC068580.4	11	1734821	1763954	-	4807	protein_coding	novel protein	-
ENSG00000278918	39.4668	7.90458	0.0181345	AC080112.3	17	40348049	40350539	-	2491	TEC	novel transcript	-
ENSG00000261618	24.2876	1.39e-17	0.000212877	AC083837.1	8	78837529	78840522	+	2994	lincRNA	novel transcript	-
ENSG00000263050	30.3593	5.92818	0.0373769	AC090617.5	17	2043475	2044968	-	443	lincRNA	novel transcript	-
ENSG00000283849	32.3832	1.39e-17	1.25e-05	AC092053.2	3	39152906	39154723	+	1818	antisense	novel transcript, antisense CSRNP1	-
ENSG00000284669	51.6101	3.95178	3.52e-05	AC092053.3	3	39148281	39172952	+	4975	antisense	novel transcript, antisense CSRNP1	-
ENSG00000260750	16.1921	1.39e-17	0.00510792	AC092720.1	16	87492555	87515635	+	1356	lincRNA	uncharacterized LOC101928737 [Source:NCBI gene;Acc:101928737]	-
ENSG00000224738	35.419	5.92818	0.0119511	AC099850.1	17	59106598	59118267	+	1338	antisense	novel transcript	-
ENSG00000261026	23.2757	1.39e-17	0.000305772	AC105046.1	8	22679013	22684009	-	4997	sense_overlapping	novel transcript, overlapping to EGR3	-
ENSG00000279602	143.697	24.704	5.34e-05	AC109326.1	17	43360041	43361361	-	1321	TEC	TEC	-
ENSG00000222022	15.1801	0.987172	0.0391089	AC112721.1	2	237421420	237425276	-	588	lincRNA	novel transcript	-
ENSG00000222032	27.3235	1.97537	0.00240158	AC112721.2	2	237428920	237434822	-	541	lincRNA	novel protein (LOC728009)	-
ENSG00000261744	95.1236	30.6332	0.033126	AC116552.1	16	88512960	88531053	-	733	antisense	novel transcript, antisense to ZFPM1	-
ENSG00000250899	61.7295	0.987172	3.27e-08	AC125807.2	12	3041437	3044950	+	3514	lincRNA	novel transcript	-
ENSG00000255026	81.9684	26.6804	0.0433981	AC136475.3	11	287305	288987	+	860	antisense	novel transcript	-
ENSG00000227827	118.398	22.7276	0.000305772	AC138969.1	16	16356224	16377507	+	9932	unprocessed_pseudogene	polycystic kidney disease 1 (autosomal dominant) (PKD1) pseudogene	-
ENSG00000142513	37.4429	3.95178	0.00133883	ACP4	19	50790415	50795224	+	1347	protein_coding	acid phosphatase 4 [Source:HGNC Symbol;Acc:HGNC:14376]	-
ENSG00000135503	262.094	60.2791	0.000239749	ACVR1B	12	51951667	51997078	+	5690	protein_coding	activin A receptor type 1B [Source:HGNC Symbol;Acc:HGNC:172]	-
ENSG00000270760	12.1443	1.39e-17	0.028112	AD001527.1	19	36144081	36148348	-	379	antisense	novel transcript, antisense to CAPNS1	-
ENSG00000166106	13.1563	1.39e-17	0.0182895	ADAMTS15	11	130448974	130476641	+	5673	protein_coding	ADAM metallopeptidase with thrombospondin type 1 motif 15 [Source:HGNC Symbol;Acc:HGNC:16305]	-
ENSG00000154736	14.1682	1.39e-17	0.0119511	ADAMTS5	21	26917912	26966513	-	9056	protein_coding	ADAM metallopeptidase with thrombospondin type 1 motif 5 [Source:HGNC Symbol;Acc:HGNC:221]	-
ENSG00000049192	34.4071	0.987172	5.73e-05	ADAMTS6	5	65148736	65481920	-	8567	protein_coding	ADAM metallopeptidase with thrombospondin type 1 motif 6 [Source:HGNC Symbol;Acc:HGNC:222]	-
ENSG00000136378	52.622	1.39e-17	2.5e-08	ADAMTS7	15	78759203	78811431	-	7730	protein_coding	ADAM metallopeptidase with thrombospondin type 1 motif 7 [Source:HGNC Symbol;Acc:HGNC:223]	-
ENSG00000163638	26.3115	1.39e-17	0.000101722	ADAMTS9	3	64515654	64688000	-	10680	protein_coding	ADAM metallopeptidase with thrombospondin type 1 motif 9 [Source:HGNC Symbol;Acc:HGNC:13202]	-
ENSG00000174233	60.7176	7.90458	0.00023982	ADCY6	12	48766194	48789037	-	8410	protein_coding	adenylate cyclase 6 [Source:HGNC Symbol;Acc:HGNC:237]	-
ENSG00000121753	17.204	1.39e-17	0.00335243	ADGRB2	1	31727117	31764893	-	7756	protein_coding	adhesion G protein-coupled receptor B2 [Source:HGNC Symbol;Acc:HGNC:944]	-
ENSG00000112414	187.21	1.39e-17	1.08e-17	ADGRG6	6	142301854	142446266	+	8473	protein_coding	adhesion G protein-coupled receptor G6 [Source:HGNC Symbol;Acc:HGNC:13841]	-
ENSG00000164199	27.3235	2.96358	0.00755527	ADGRV1	5	90529344	91164437	+	33822	protein_coding	adhesion G protein-coupled receptor V1 [Source:HGNC Symbol;Acc:HGNC:17416]	-
ENSG00000148926	279.297	1.97537	6.23e-19	ADM	11	10304680	10307397	+	2718	protein_coding	adrenomedullin [Source:HGNC Symbol;Acc:HGNC:259]	-
ENSG00000178803	51.6101	9.88098	0.00487676	ADORA2A-AS1	22	24429206	24495074	-	4025	antisense	ADORA2A antisense RNA 1 [Source:HGNC Symbol;Acc:HGNC:37122]	-
ENSG00000170425	32.3832	2.96358	0.00178899	ADORA2B	17	15944917	15975746	+	2551	protein_coding	adenosine A2b receptor [Source:HGNC Symbol;Acc:HGNC:264]	-
ENSG00000153531	25.2996	0.987172	0.00108812	ADPRHL1	13	113399610	113453524	-	10924	protein_coding	ADP-ribosylhydrolase like 1 [Source:HGNC Symbol;Acc:HGNC:21303]	-
ENSG00000196526	130.542	23.7158	0.000139016	AFAP1	4	7758714	7939926	-	10036	protein_coding	actin filament associated protein 1 [Source:HGNC Symbol;Acc:HGNC:24017]	-
ENSG00000157985	99.1714	16.7984	0.000191083	AGAP1	2	235494089	236131800	+	13910	protein_coding	ArfGAP with GTPase domain, ankyrin repeat and PH domain 1 [Source:HGNC Symbol;Acc:HGNC:16922]	-
ENSG00000123908	6052.43	2083.12	0.00655829	AGO2	8	140520156	140635619	-	15833	protein_coding	argonaute 2, RISC catalytic component [Source:HGNC Symbol;Acc:HGNC:3263]	-
ENSG00000279355	69.8251	11.8574	0.00073675	AGPAT4-IT1	6	161160105	161161982	-	1878	TEC	AGPAT4 intronic transcript 1 [Source:HGNC Symbol;Acc:HGNC:20988]	-
ENSG00000188157	1790.13	119.571	3.19e-14	AGRN	1	1020123	1056118	+	10758	protein_coding	agrin [Source:HGNC Symbol;Acc:HGNC:329]	-
ENSG00000185567	341.026	1.97537	9.19e-21	AHNAK2	14	104937244	104978357	-	18771	protein_coding	AHNAK nucleoprotein 2 [Source:HGNC Symbol;Acc:HGNC:20125]	-
ENSG00000063438	1119.21	389.349	0.00886612	AHRR	5	304176	438291	+	7678	protein_coding	aryl-hydrocarbon receptor repressor [Source:HGNC Symbol;Acc:HGNC:346]	-
ENSG00000126878	28.3354	2.96358	0.00559368	AIF1L	9	131096476	131123152	+	5299	protein_coding	allograft inflammatory factor 1 like [Source:HGNC Symbol;Acc:HGNC:28904]	-
ENSG00000129474	52.622	9.88098	0.00405746	AJUBA	14	22971174	22982642	-	5979	protein_coding	ajuba LIM protein [Source:HGNC Symbol;Acc:HGNC:20250]	-
ENSG00000131016	1117.19	5.92818	5.39e-29	AKAP12	6	151239999	151358557	+	8741	protein_coding	A-kinase anchoring protein 12 [Source:HGNC Symbol;Acc:HGNC:370]	-
ENSG00000271857	43.5145	8.89278	0.0145434	AL096865.1	6	45421079	45422005	-	927	antisense	novel transcript, antisense to RUNX2	-
ENSG00000251194	18.216	0.987172	0.0130447	AL133330.1	11	35212550	35214007	+	704	sense_intronic	novel transcript	-
ENSG00000272447	119.41	31.6213	0.00510792	AL135925.1	10	79825902	79827602	+	1701	lincRNA	uncharacterized LOC642361 [Source:NCBI gene;Acc:642361]	-
ENSG00000229664	160.9	23.7158	7.79e-06	AL137186.1	10	6025978	6036427	+	480	antisense	novel transcript	-
ENSG00000275880	32.3832	1.39e-17	1.25e-05	AL139385.1	13	110613082	110616353	-	3272	antisense	novel transcript, antisense to CARKD	-
ENSG00000227218	24.2876	2.96358	0.0180036	AL157935.1	9	127934503	127940952	+	2520	antisense	novel transcript	-
ENSG00000275216	289.417	1.39e-17	1.67e-21	AL161431.1	13	109269634	109278512	+	5087	lincRNA	novel transcript	-
ENSG00000235204	17.204	1.39e-17	0.00335243	AL162724.2	9	124259250	124261156	-	308	antisense	novel transcript	-
ENSG00000278384	11.1324	1.39e-17	0.0429964	AL354822.1	GL000218.1	51867	54893	-	3027	protein_coding		-
ENSG00000167046	70.837	5.92818	6.46e-06	AL357033.1	20	62640719	62643304	-	1933	antisense	novel transcript, antisense to SLCO4A1	-
ENSG00000272141	39.4668	1.39e-17	1.32e-06	AL390719.2	1	1169357	1170343	+	987	lincRNA	novel transcript	-
ENSG00000230881	12.1443	1.39e-17	0.028112	AL445933.2	1	41535443	41535868	+	265	antisense	novel transcript	-
ENSG00000227959	15.1801	1.39e-17	0.00775719	AL451042.2	1	16155211	16157329	+	904	antisense	novel transcript	-
ENSG00000256050	12.1443	1.39e-17	0.028112	AL583722.1	14	104681146	104684932	+	1307	lincRNA	novel transcript	-
ENSG00000279140	23.2757	1.39e-17	0.000305772	AL590326.1	14	104815449	104815753	-	305	TEC	novel transcript	-
ENSG00000228477	26.3115	3.95178	0.0242721	AL663070.1	1	39962680	39963404	+	725	processed_pseudogene	ribosomal protein S2 (RPS2) pseudogene	-
ENSG00000184254	149.769	1.39e-17	7.71e-16	ALDH1A3	15	100877714	100916626	+	5772	protein_coding	aldehyde dehydrogenase 1 family member A3 [Source:HGNC Symbol;Acc:HGNC:409]	-
ENSG00000164904	59.7056	9.88098	0.00115557	ALDH7A1	5	126531200	126595418	-	17970	protein_coding	aldehyde dehydrogenase 7 family member A1 [Source:HGNC Symbol;Acc:HGNC:877]	-
ENSG00000179148	20.2399	1.39e-17	0.000995544	ALOXE3	17	8095900	8119047	-	3760	protein_coding	arachidonate lipoxygenase 3 [Source:HGNC Symbol;Acc:HGNC:13743]	-
ENSG00000178038	15.1801	1.39e-17	0.00775719	ALS2CL	3	46668997	46693704	-	9057	protein_coding	ALS2 C-terminal like [Source:HGNC Symbol;Acc:HGNC:20605]	-
ENSG00000104899	208.461	32.6095	6.29e-06	AMH	19	2249309	2252073	+	2587	protein_coding	anti-Mullerian hormone [Source:HGNC Symbol;Acc:HGNC:464]	-
ENSG00000126016	23.2757	1.39e-17	0.000305772	AMOT	X	112774503	112840815	-	8502	protein_coding	angiomotin [Source:HGNC Symbol;Acc:HGNC:17810]	-
ENSG00000114019	208.461	1.39e-17	1.35e-18	AMOTL2	3	134355874	134375479	-	5984	protein_coding	angiomotin like 2 [Source:HGNC Symbol;Acc:HGNC:17812]	-
ENSG00000167772	1122.25	0.987172	7.37e-33	ANGPTL4	19	8363289	8374373	+	2482	protein_coding	angiopoietin like 4 [Source:HGNC Symbol;Acc:HGNC:16039]	-
ENSG00000137494	132.566	18.7748	1.22e-05	ANKRD42	11	83193739	83260694	+	6724	protein_coding	ankyrin repeat domain 42 [Source:HGNC Symbol;Acc:HGNC:26752]	-
ENSG00000151458	107.267	24.704	0.00200995	ANKRD50	4	124664052	124712732	-	8794	protein_coding	ankyrin repeat domain 50 [Source:HGNC Symbol;Acc:HGNC:29223]	-
ENSG00000169604	83.9923	1.39e-17	2.23e-11	ANTXR1	2	69013178	69249327	+	8185	protein_coding	ANTXR cell adhesion molecule 1 [Source:HGNC Symbol;Acc:HGNC:21014]	-
ENSG00000138772	28.3354	2.96358	0.00559368	ANXA3	4	78551519	78610451	+	5123	protein_coding	annexin A3 [Source:HGNC Symbol;Acc:HGNC:541]	-
ENSG00000265190	13.1563	1.39e-17	0.0182895	ANXA8	10	47460162	47484158	-	4955	protein_coding	annexin A8 [Source:HGNC Symbol;Acc:HGNC:546]	-
ENSG00000138356	16.1921	1.39e-17	0.00510792	AOX1	2	200585868	200677064	+	5556	protein_coding	aldehyde oxidase 1 [Source:HGNC Symbol;Acc:HGNC:553]	-
ENSG00000273199	45.5384	1.97537	1.37e-05	AP000692.2	21	36319792	36320670	-	879	antisense	novel transcript, antisense to MORC3	-
ENSG00000266954	16.1921	1.39e-17	0.00510792	AP001010.1	18	13644815	13645685	-	538	antisense	novel transcript, antisense C18orf1	-
ENSG00000129354	21.2518	1.39e-17	0.000664296	AP1M2	19	10572671	10587315	-	2214	protein_coding	adaptor related protein complex 1 subunit mu 2 [Source:HGNC Symbol;Acc:HGNC:558]	-
ENSG00000105290	48.5743	11.8574	0.0223793	APLP1	19	35867899	35879791	+	3656	protein_coding	amyloid beta precursor like protein 1 [Source:HGNC Symbol;Acc:HGNC:597]	-
ENSG00000130203	29.3473	1.39e-17	3.39e-05	APOE	19	44905754	44909393	+	2191	protein_coding	apolipoprotein E [Source:HGNC Symbol;Acc:HGNC:613]	-
ENSG00000142192	2052.22	569.201	0.000552197	APP	21	25880550	26171128	-	6316	protein_coding	amyloid beta precursor protein [Source:HGNC Symbol;Acc:HGNC:620]	-
ENSG00000165272	191.258	72.1375	0.0430872	AQP3	9	33441154	33447633	-	2950	protein_coding	aquaporin 3 (Gill blood group) [Source:HGNC Symbol;Acc:HGNC:636]	-
ENSG00000198576	64.7653	1.39e-17	1.27e-09	ARC	8	142611044	142614472	-	2991	protein_coding	activity regulated cytoskeleton associated protein [Source:HGNC Symbol;Acc:HGNC:648]	-
ENSG00000109321	82.9803	2.96358	1.61e-08	AREG	4	74445134	74455009	+	1648	protein_coding	amphiregulin [Source:HGNC Symbol;Acc:HGNC:651]	-
ENSG00000112379	134.589	49.4089	0.0445499	ARFGEF3	6	138161921	138344663	+	14877	protein_coding	ARFGEF family member 3 [Source:HGNC Symbol;Acc:HGNC:21213]	-
ENSG00000275832	24.2876	2.96358	0.0180036	ARHGAP23	17	38419280	38512392	+	8133	protein_coding	Rho GTPase activating protein 23 [Source:HGNC Symbol;Acc:HGNC:29293]	-
ENSG00000137962	364.3	1.39e-17	1.28e-23	ARHGAP29	1	94148988	94275068	-	15524	protein_coding	Rho GTPase activating protein 29 [Source:HGNC Symbol;Acc:HGNC:30207]	-
ENSG00000147799	22.2637	1.39e-17	0.000452004	ARHGAP39	8	144529179	144605816	-	4888	protein_coding	Rho GTPase activating protein 39 [Source:HGNC Symbol;Acc:HGNC:29351]	-
ENSG00000074964	17.204	1.39e-17	0.00335243	ARHGEF10L	1	17539835	17697874	+	7817	protein_coding	Rho guanine nucleotide exchange factor 10 like [Source:HGNC Symbol;Acc:HGNC:25540]	-
ENSG00000130762	28.3354	1.39e-17	4.84e-05	ARHGEF16	1	3454426	3481113	+	5563	protein_coding	Rho guanine nucleotide exchange factor 16 [Source:HGNC Symbol;Acc:HGNC:15515]	-
ENSG00000110237	27.3235	0.987172	0.000552197	ARHGEF17	11	73308289	73369388	+	9908	protein_coding	Rho guanine nucleotide exchange factor 17 [Source:HGNC Symbol;Acc:HGNC:21726]	-
ENSG00000214944	112.327	1.39e-17	1.63e-13	ARHGEF28	5	73626158	73941993	+	15617	protein_coding	Rho guanine nucleotide exchange factor 28 [Source:HGNC Symbol;Acc:HGNC:30322]	-
ENSG00000165801	95.1236	11.8574	1.82e-05	ARHGEF40	14	21070270	21090240	+	8189	protein_coding	Rho guanine nucleotide exchange factor 40 [Source:HGNC Symbol;Acc:HGNC:25516]	-
ENSG00000050327	58.6937	14.822	0.0171936	ARHGEF5	7	144355288	144380632	+	5818	protein_coding	Rho guanine nucleotide exchange factor 5 [Source:HGNC Symbol;Acc:HGNC:13209]	-
ENSG00000180801	37.4429	1.39e-17	2.47e-06	ARSJ	4	113900284	113979727	-	5146	protein_coding	arylsulfatase family member J [Source:HGNC Symbol;Acc:HGNC:26286]	-
ENSG00000151693	131.554	0.987172	1.56e-13	ASAP2	2	9206765	9405683	+	7257	protein_coding	ArfGAP with SH3 domain, ankyrin repeat and PH domain 2 [Source:HGNC Symbol;Acc:HGNC:2721]	-
ENSG00000198363	1067.6	214.438	8.65e-06	ASPH	8	61500556	61714640	-	20047	protein_coding	aspartate beta-hydroxylase [Source:HGNC Symbol;Acc:HGNC:757]	-
ENSG00000162772	923.905	83.0077	2.59e-11	ATF3	1	212565334	212620777	+	4040	protein_coding	activating transcription factor 3 [Source:HGNC Symbol;Acc:HGNC:785]	TF_bZIP
ENSG00000143153	170.007	26.6804	1.24e-05	ATP1B1	1	169105697	169132722	+	2962	protein_coding	ATPase Na+/K+ transporting subunit beta 1 [Source:HGNC Symbol;Acc:HGNC:804]	-
ENSG00000105929	38.4548	1.39e-17	1.83e-06	ATP6V0A4	7	138706294	138799560	-	4124	protein_coding	ATPase H+ transporting V0 subunit a4 [Source:HGNC Symbol;Acc:HGNC:866]	-
ENSG00000103126	1847.81	704.584	0.0209881	AXIN1	16	287440	352673	-	7487	protein_coding	axin 1 [Source:HGNC Symbol;Acc:HGNC:903]	-
ENSG00000167601	609.191	1.39e-17	1.75e-28	AXL	19	41219203	41261766	+	5154	protein_coding	AXL receptor tyrosine kinase [Source:HGNC Symbol;Acc:HGNC:905]	-
ENSG00000176597	236.796	37.5505	3.45e-06	B3GNT5	3	183253244	183298504	+	8140	protein_coding	UDP-GlcNAc:betaGal beta-1,3-N-acetylglucosaminyltransferase 5 [Source:HGNC Symbol;Acc:HGNC:15684]	-
ENSG00000182272	99.1714	1.39e-17	1.37e-12	B4GALNT4	11	369796	382116	+	3761	protein_coding	beta-1,4-N-acetyl-galactosaminyltransferase 4 [Source:HGNC Symbol;Acc:HGNC:26315]	-
ENSG00000156273	1315.53	517.815	0.0297149	BACH1	21	29194071	29630751	+	7717	protein_coding	BTB domain and CNC homolog 1 [Source:HGNC Symbol;Acc:HGNC:935]	TF_bZIP
ENSG00000112182	275.249	69.1729	0.000616106	BACH2	6	89926529	90296908	-	9786	protein_coding	BTB domain and CNC homolog 2 [Source:HGNC Symbol;Acc:HGNC:14078]	TF_bZIP
ENSG00000266074	88.04	19.763	0.00272071	BAHCC1	17	81395475	81466332	+	13473	protein_coding	BAH domain and coiled-coil containing 1 [Source:HGNC Symbol;Acc:HGNC:29279]	-
ENSG00000175866	320.787	42.4915	1.45e-07	BAIAP2	17	81035122	81117432	+	10288	protein_coding	BAI1 associated protein 2 [Source:HGNC Symbol;Acc:HGNC:947]	-
ENSG00000007516	44.5265	4.93998	0.000642798	BAIAP3	16	1333601	1349441	+	6146	protein_coding	BAI1 associated protein 3 [Source:HGNC Symbol;Acc:HGNC:948]	-
ENSG00000176788	102.207	13.8338	2.49e-05	BASP1	5	17065598	17276843	+	2217	protein_coding	brain abundant membrane attached signal protein 1 [Source:HGNC Symbol;Acc:HGNC:957]	-
ENSG00000137936	156.852	18.7748	9.9e-07	BCAR3	1	93561786	93847150	-	6866	protein_coding	BCAR3, NSP family adaptor protein [Source:HGNC Symbol;Acc:HGNC:973]	-
ENSG00000114200	11.1324	1.39e-17	0.0429964	BCHE	3	165772904	165837472	-	3082	protein_coding	butyrylcholinesterase [Source:HGNC Symbol;Acc:HGNC:983]	-
ENSG00000140379	166.972	33.5977	0.000175473	BCL2A1	15	79960889	79971446	-	1089	protein_coding	BCL2 related protein A1 [Source:HGNC Symbol;Acc:HGNC:991]	-
ENSG00000183337	8051.02	2113.75	0.000225125	BCOR	X	40049815	40177329	-	8544	protein_coding	BCL6 corepressor [Source:HGNC Symbol;Acc:HGNC:20893]	-
ENSG00000165626	13.1563	1.39e-17	0.0182895	BEND7	10	13438484	13528974	-	10018	protein_coding	BEN domain containing 7 [Source:HGNC Symbol;Acc:HGNC:23514]	-
ENSG00000166681	34.4071	4.93998	0.00709874	BEX3	X	103376340	103378077	+	1080	protein_coding	brain expressed X-linked 3 [Source:HGNC Symbol;Acc:HGNC:13388]	-
ENSG00000123095	29.3473	1.39e-17	3.39e-05	BHLHE41	12	26120026	26125127	-	3948	protein_coding	basic helix-loop-helix family member e41 [Source:HGNC Symbol;Acc:HGNC:16617]	bHLH
ENSG00000122870	102.207	4.93998	1.05e-08	BICC1	10	58513140	58831437	+	6569	protein_coding	BicC family RNA binding protein 1 [Source:HGNC Symbol;Acc:HGNC:19351]	-
ENSG00000162069	18.216	1.39e-17	0.00223836	BICDL2	16	3027682	3036926	-	4690	protein_coding	BICD family like cargo adaptor 2 [Source:HGNC Symbol;Acc:HGNC:33584]	-
ENSG00000104081	440.196	99.807	0.000104948	BMF	15	40087890	40108892	-	5447	protein_coding	Bcl2 modifying factor [Source:HGNC Symbol;Acc:HGNC:24132]	-
ENSG00000153162	65.7773	1.39e-17	1.03e-09	BMP6	6	7726797	7881422	+	2780	protein_coding	bone morphogenetic protein 6 [Source:HGNC Symbol;Acc:HGNC:1073]	-
ENSG00000169594	14.1682	1.39e-17	0.0119511	BNC1	15	83255903	83284714	-	4795	protein_coding	basonuclin 1 [Source:HGNC Symbol;Acc:HGNC:1081]	Others
ENSG00000176720	58.6937	4.93998	2.4e-05	BOK	2	241551424	241574138	+	2711	protein_coding	BOK, BCL2 family apoptosis regulator [Source:HGNC Symbol;Acc:HGNC:1087]	-
ENSG00000169627	286.381	18.7748	3.76e-11	BOLA2B	16	30192934	30194306	-	1365	protein_coding	bolA family member 2B [Source:HGNC Symbol;Acc:HGNC:32479]	-
ENSG00000174672	23.2757	0.987172	0.00221645	BRSK2	11	1389899	1462689	+	6903	protein_coding	BR serine/threonine kinase 2 [Source:HGNC Symbol;Acc:HGNC:11405]	-
ENSG00000222009	316.739	39.5269	6.51e-08	BTBD19	1	44808482	44815585	+	3520	protein_coding	BTB domain containing 19 [Source:HGNC Symbol;Acc:HGNC:27145]	-
ENSG00000222047	87.0281	3.95178	3.33e-08	C10orf55	10	73909969	73922777	-	2514	protein_coding	chromosome 10 open reading frame 55 [Source:HGNC Symbol;Acc:HGNC:31008]	-
ENSG00000174109	332.93	128.465	0.036088	C16orf91	16	1419744	1420800	-	1057	protein_coding	chromosome 16 open reading frame 91 [Source:HGNC Symbol;Acc:HGNC:27558]	-
ENSG00000162817	21.2518	1.39e-17	0.000664296	C1orf115	1	220689845	220699157	+	3413	protein_coding	chromosome 1 open reading frame 115 [Source:HGNC Symbol;Acc:HGNC:25873]	-
ENSG00000128254	13.1563	1.39e-17	0.0182895	C22orf24	22	31933521	31945518	-	1754	processed_transcript	chromosome 22 open reading frame 24 [Source:HGNC Symbol;Acc:HGNC:23051]	-
ENSG00000187658	19.2279	1.39e-17	0.00147335	C5orf52	5	157671553	157680143	+	686	protein_coding	chromosome 5 open reading frame 52 [Source:HGNC Symbol;Acc:HGNC:35121]	-
ENSG00000105605	41.4907	1.39e-17	7.33e-07	CACNG7	19	53909335	53943941	+	2800	protein_coding	calcium voltage-gated channel auxiliary subunit gamma 7 [Source:HGNC Symbol;Acc:HGNC:13626]	-
ENSG00000105767	17.204	1.39e-17	0.00335243	CADM4	19	43622368	43639839	-	2246	protein_coding	cell adhesion molecule 4 [Source:HGNC Symbol;Acc:HGNC:30825]	-
ENSG00000081803	16.1921	0.987172	0.0273473	CADPS2	7	122318425	122886759	-	6351	protein_coding	calcium dependent secretion activator 2 [Source:HGNC Symbol;Acc:HGNC:16018]	-
ENSG00000122786	52.622	1.39e-17	2.5e-08	CALD1	7	134744252	134970728	+	9843	protein_coding	caldesmon 1 [Source:HGNC Symbol;Acc:HGNC:1441]	-
ENSG00000004660	70.837	14.822	0.00305804	CAMKK1	17	3860315	3894891	-	7424	protein_coding	calcium/calmodulin dependent protein kinase kinase 1 [Source:HGNC Symbol;Acc:HGNC:1469]	-
ENSG00000118200	103.219	1.39e-17	7.1e-13	CAMSAP2	1	200739558	200860704	+	7777	protein_coding	calmodulin regulated spectrin associated protein family member 2 [Source:HGNC Symbol;Acc:HGNC:29188]	-
ENSG00000112186	30.3593	1.39e-17	2.43e-05	CAP2	6	17393216	17557792	+	3637	protein_coding	cyclase associated actin cytoskeleton regulatory protein 2 [Source:HGNC Symbol;Acc:HGNC:20039]	-
ENSG00000149260	16.1921	1.39e-17	0.00510792	CAPN5	11	77066941	77126155	+	6157	protein_coding	calpain 5 [Source:HGNC Symbol;Acc:HGNC:1482]	-
ENSG00000100065	313.703	1.39e-17	3.08e-22	CARD10	22	37490362	37519542	-	5652	protein_coding	caspase recruitment domain family member 10 [Source:HGNC Symbol;Acc:HGNC:16422]	-
ENSG00000079691	73.8728	5.92818	3.74e-06	CARMIL1	6	25279078	25620530	+	6799	protein_coding	capping protein regulator and myosin 1 linker 1 [Source:HGNC Symbol;Acc:HGNC:21581]	-
ENSG00000186648	1009.92	223.332	3.39e-05	CARMIL3	14	24052000	24069728	+	6665	protein_coding	capping protein regulator and myosin 1 linker 3 [Source:HGNC Symbol;Acc:HGNC:20272]	-
ENSG00000254166	40.4787	1.39e-17	9.9e-07	CASC19	8	127072694	127227541	-	22208	processed_transcript	cancer susceptibility 19 [Source:HGNC Symbol;Acc:HGNC:49476]	-
ENSG00000167971	46.5504	3.95178	0.000145926	CASKIN1	16	2177180	2196525	-	5889	protein_coding	CASK interacting protein 1 [Source:HGNC Symbol;Acc:HGNC:20879]	-
ENSG00000177303	45.5384	9.88098	0.0171936	CASKIN2	17	75500261	75515583	-	5823	protein_coding	CASK interacting protein 2 [Source:HGNC Symbol;Acc:HGNC:18200]	-
ENSG00000105974	564.665	5.92818	2.04e-22	CAV1	7	116524785	116561184	+	4082	protein_coding	caveolin 1 [Source:HGNC Symbol;Acc:HGNC:1527]	-
ENSG00000105971	197.33	1.39e-17	3.86e-18	CAV2	7	116287380	116508541	+	6926	protein_coding	caveolin 2 [Source:HGNC Symbol;Acc:HGNC:1528]	-
ENSG00000177469	622.346	0.987172	1.93e-27	CAVIN1	17	42402452	42423517	-	3828	protein_coding	caveolae associated protein 1 [Source:HGNC Symbol;Acc:HGNC:9688]	-
ENSG00000099625	51.6101	1.39e-17	3.22e-08	CBARP	19	1228287	1238027	-	4591	protein_coding	CACN subunit beta associated regulatory protein [Source:HGNC Symbol;Acc:HGNC:28617]	-
ENSG00000183287	30.3593	1.39e-17	2.43e-05	CCBE1	18	59430939	59697662	-	6753	protein_coding	collagen and calcium binding EGF domains 1 [Source:HGNC Symbol;Acc:HGNC:29426]	-
ENSG00000141519	15.1801	1.39e-17	0.00775719	CCDC40	17	80036632	80100613	+	9961	protein_coding	coiled-coil domain containing 40 [Source:HGNC Symbol;Acc:HGNC:26090]	-
ENSG00000188549	69.8251	1.39e-17	4.08e-10	CCDC9B	15	40331452	40340967	-	7510	protein_coding	coiled-coil domain containing 9B [Source:HGNC Symbol;Acc:HGNC:33488]	-
ENSG00000108702	875.722	103.878	1.96e-09	CCL1	17	34360328	34363231	-	592	protein_coding	C-C motif chemokine ligand 1 [Source:HGNC Symbol;Acc:HGNC:10609]	-
ENSG00000108691	40.3548	5.6358	0.00033075	CCL2	17	34255218	34257203	+	1986	protein_coding	C-C motif chemokine ligand 2 [Source:HGNC Symbol;Acc:HGNC:10618]	-
ENSG00000115009	12.8204	1.53e-17	0.00995109	CCL20	2	227805739	227817564	+	1594	protein_coding	C-C motif chemokine ligand 20 [Source:HGNC Symbol;Acc:HGNC:10619]	-
ENSG00000276085	5778.8	693.277	1.5e-10	CCL3L1	17	36194869	36196758	-	1469	protein_coding	C-C motif chemokine ligand 3 like 1 [Source:HGNC Symbol;Acc:HGNC:10628]	-
ENSG00000275302	45895.4	12187.7	0.000652345	CCL4	17	36103590	36105621	+	2032	protein_coding	C-C motif chemokine ligand 4 [Source:HGNC Symbol;Acc:HGNC:10630]	-
ENSG00000110092	656.752	2.96358	4.65e-26	CCND1	11	69641087	69654474	+	4830	protein_coding	cyclin D1 [Source:HGNC Symbol;Acc:HGNC:1582]	-
ENSG00000152669	11.1324	1.39e-17	0.0429964	CCNO	5	55231152	55233680	-	1809	protein_coding	cyclin O [Source:HGNC Symbol;Acc:HGNC:18576]	-
ENSG00000183813	15.1801	0.987172	0.0391089	CCR4	3	32951574	32956349	+	3095	protein_coding	C-C motif chemokine receptor 4 [Source:HGNC Symbol;Acc:HGNC:1605]	-
ENSG00000126353	129.53	32.6095	0.00285097	CCR7	17	40553769	40565472	-	2508	protein_coding	C-C motif chemokine receptor 7 [Source:HGNC Symbol;Acc:HGNC:1608]	-
ENSG00000156535	3448.7	950.646	0.000455793	CD109	6	73695785	73828316	+	9782	protein_coding	CD109 molecule [Source:HGNC Symbol;Acc:HGNC:21685]	-
ENSG00000177675	15.1801	1.39e-17	0.00775719	CD163L1	12	7346685	7479897	-	5690	protein_coding	CD163 molecule like 1 [Source:HGNC Symbol;Acc:HGNC:30375]	-
ENSG00000091972	25.2996	1.39e-17	0.000145926	CD200	3	112332347	112362812	+	2991	protein_coding	CD200 molecule [Source:HGNC Symbol;Acc:HGNC:7203]	-
ENSG00000255443	18.216	1.39e-17	0.00223836	CD44-AS1	11	35210343	35214985	-	587	antisense	CD44 antisense RNA 1 [Source:HGNC Symbol;Acc:HGNC:40133]	-
ENSG00000085117	2702.9	1120.62	0.0433935	CD82	11	44564427	44620363	+	4054	protein_coding	CD82 molecule [Source:HGNC Symbol;Acc:HGNC:6210]	-
ENSG00000112149	1215.34	362.668	0.00157516	CD83	6	14117256	14136918	+	2515	protein_coding	CD83 molecule [Source:HGNC Symbol;Acc:HGNC:1703]	-
ENSG00000143776	217.569	68.1847	0.00795834	CDC42BPA	1	226989865	227318474	-	14055	protein_coding	CDC42 binding protein kinase alpha [Source:HGNC Symbol;Acc:HGNC:1737]	-
ENSG00000198752	236.796	20.7512	3.7e-09	CDC42BPB	14	102932379	103057462	-	8009	protein_coding	CDC42 binding protein kinase beta [Source:HGNC Symbol;Acc:HGNC:1738]	-
ENSG00000128283	138.637	35.5741	0.00272648	CDC42EP1	22	37560447	37569405	+	2573	protein_coding	CDC42 effector protein 1 [Source:HGNC Symbol;Acc:HGNC:17014]	-
ENSG00000163814	497.877	42.4915	6.05e-11	CDCP1	3	45082278	45146422	-	6507	protein_coding	CUB domain containing protein 1 [Source:HGNC Symbol;Acc:HGNC:24357]	-
ENSG00000170558	120.422	39.5269	0.0229931	CDH2	18	27950966	28177446	-	4950	protein_coding	cadherin 2 [Source:HGNC Symbol;Acc:HGNC:1759]	-
ENSG00000058091	19.2279	1.39e-17	0.00147335	CDK14	7	90466424	91210590	+	6841	protein_coding	cyclin dependent kinase 14 [Source:HGNC Symbol;Acc:HGNC:8883]	-
ENSG00000129757	17.204	1.39e-17	0.00335243	CDKN1C	11	2883213	2885773	-	2478	protein_coding	cyclin dependent kinase inhibitor 1C [Source:HGNC Symbol;Acc:HGNC:1786]	-
ENSG00000109089	54.6459	10.8692	0.00503484	CDR2L	17	74987632	75005800	+	3536	protein_coding	cerebellar degeneration related protein 2 like [Source:HGNC Symbol;Acc:HGNC:29999]	-
ENSG00000163624	19.2279	1.39e-17	0.00147335	CDS1	4	84582979	84651338	+	4461	protein_coding	CDP-diacylglycerol synthase 1 [Source:HGNC Symbol;Acc:HGNC:1800]	-
ENSG00000245848	16.1921	1.39e-17	0.00510792	CEBPA	19	33299934	33302564	-	2631	protein_coding	CCAAT enhancer binding protein alpha [Source:HGNC Symbol;Acc:HGNC:1833]	C/EBP
ENSG00000172216	1600.89	470.381	0.00118281	CEBPB	20	50190734	50192689	+	1956	protein_coding	CCAAT enhancer binding protein beta [Source:HGNC Symbol;Acc:HGNC:1834]	C/EBP
ENSG00000075275	167.984	3.95178	4.52e-13	CELSR1	22	46360834	46537170	-	12806	protein_coding	cadherin EGF LAG seven-pass G-type receptor 1 [Source:HGNC Symbol;Acc:HGNC:1850]	-
ENSG00000099814	365.312	142.3	0.038185	CEP170B	14	104865280	104896770	+	7199	protein_coding	centrosomal protein 170B [Source:HGNC Symbol;Acc:HGNC:20362]	-
ENSG00000105792	17.204	1.39e-17	0.00335243	CFAP69	7	90245174	90311063	+	9139	protein_coding	cilia and flagella associated protein 69 [Source:HGNC Symbol;Acc:HGNC:26107]	-
ENSG00000197766	43.5145	1.97537	2.35e-05	CFD	19	859643	863630	+	1222	protein_coding	complement factor D [Source:HGNC Symbol;Acc:HGNC:2771]	-
ENSG00000143375	17.204	1.39e-17	0.00335243	CGN	1	151510510	151538692	+	6616	protein_coding	cingulin [Source:HGNC Symbol;Acc:HGNC:17429]	-
ENSG00000128656	85.0042	11.8574	7.54e-05	CHN1	2	174799363	175005369	-	4971	protein_coding	chimerin 1 [Source:HGNC Symbol;Acc:HGNC:1943]	-
ENSG00000182022	35.419	1.39e-17	4.68e-06	CHST15	10	124007666	124093607	-	6554	protein_coding	carbohydrate sulfotransferase 15 [Source:HGNC Symbol;Acc:HGNC:18137]	-
ENSG00000122863	60.7176	1.39e-17	3.38e-09	CHST3	10	71964365	72013564	+	6970	protein_coding	carbohydrate sulfotransferase 3 [Source:HGNC Symbol;Acc:HGNC:1971]	-
ENSG00000147119	468.531	102.772	6.44e-05	CHST7	X	46573784	46598408	+	2289	protein_coding	carbohydrate sulfotransferase 7 [Source:HGNC Symbol;Acc:HGNC:13817]	-
ENSG00000131873	4672.14	1952.68	0.0456306	CHSY1	15	101175723	101251932	-	5555	protein_coding	chondroitin sulfate synthase 1 [Source:HGNC Symbol;Acc:HGNC:17198]	-
ENSG00000198108	23.2757	1.39e-17	0.000305772	CHSY3	5	129904472	130186634	+	3938	protein_coding	chondroitin sulfate synthase 3 [Source:HGNC Symbol;Acc:HGNC:24293]	-
ENSG00000136425	25.2996	1.97537	0.00453885	CIB2	15	78104606	78131544	-	2146	protein_coding	calcium and integrin binding family member 2 [Source:HGNC Symbol;Acc:HGNC:24579]	-
ENSG00000179862	994.741	35.5741	3.11e-18	CITED4	1	40861051	40862366	-	1316	protein_coding	Cbp/p300 interacting transactivator with Glu/Asp rich carboxy-terminal domain 4 [Source:HGNC Symbol;Acc:HGNC:18696]	-
ENSG00000136026	88.04	2.96358	6.55e-09	CKAP4	12	106237877	106304279	-	3638	protein_coding	cytoskeleton associated protein 4 [Source:HGNC Symbol;Acc:HGNC:16991]	-
ENSG00000175505	45.5384	0.987172	2.43e-06	CLCF1	11	67364168	67374177	-	1975	protein_coding	cardiotrophin like cytokine factor 1 [Source:HGNC Symbol;Acc:HGNC:17412]	-
ENSG00000163347	789.316	1.39e-17	5.12e-31	CLDN1	3	190305701	190322475	-	3663	protein_coding	claudin 1 [Source:HGNC Symbol;Acc:HGNC:2032]	-
ENSG00000189143	26.3115	1.39e-17	0.000101722	CLDN4	7	73799542	73832693	+	4702	protein_coding	claudin 4 [Source:HGNC Symbol;Acc:HGNC:2046]	-
ENSG00000165959	134.589	1.39e-17	5.98e-15	CLMN	14	95181940	95319906	-	15701	protein_coding	calmin [Source:HGNC Symbol;Acc:HGNC:19972]	-
ENSG00000164237	39.4668	8.89278	0.0310232	CMBL	5	10275875	10308026	-	3324	protein_coding	carboxymethylenebutenolidase homolog [Source:HGNC Symbol;Acc:HGNC:25090]	-
ENSG00000183723	180.127	37.5505	0.000160034	CMTM4	16	66614750	66696707	-	8117	protein_coding	CKLF like MARVEL transmembrane domain containing 4 [Source:HGNC Symbol;Acc:HGNC:19175]	-
ENSG00000117519	129.53	2.96358	1.11e-11	CNN3	1	94896949	94927278	-	2838	protein_coding	calponin 3 [Source:HGNC Symbol;Acc:HGNC:2157]	-
ENSG00000106714	123.458	1.39e-17	2.99e-14	CNTNAP3	9	39072767	39288315	-	9521	protein_coding	contactin associated protein like 3 [Source:HGNC Symbol;Acc:HGNC:13834]	-
ENSG00000154529	67.8012	1.39e-17	6.44e-10	CNTNAP3B	9	41890314	42129510	-	13220	protein_coding	contactin associated protein like 3B [Source:HGNC Symbol;Acc:HGNC:32035]	-
ENSG00000283378	23.2757	1.39e-17	0.000305772	CNTNAP3C	9	61330717	61453030	+	1728	protein_coding	contactin associated protein like 3C [Source:HGNC Symbol;Acc:HGNC:53878]	-
ENSG00000276386	47.5623	1.39e-17	1.28e-07	CNTNAP3P2	9	67059560	67293468	+	3861	unprocessed_pseudogene	contactin associated protein-like 3 pseudogene 2 [Source:HGNC Symbol;Acc:HGNC:49589]	-
ENSG00000082438	26.3115	1.39e-17	0.000101722	COBLL1	2	164653624	164843679	-	17178	protein_coding	cordon-bleu WH2 repeat protein like 1 [Source:HGNC Symbol;Acc:HGNC:23571]	-
ENSG00000111799	156.852	1.39e-17	3.34e-16	COL12A1	6	75084326	75206051	-	12481	protein_coding	collagen type XII alpha 1 chain [Source:HGNC Symbol;Acc:HGNC:2188]	-
ENSG00000197467	37.4429	1.39e-17	2.47e-06	COL13A1	10	69801867	69964275	+	5888	protein_coding	collagen type XIII alpha 1 chain [Source:HGNC Symbol;Acc:HGNC:2190]	-
ENSG00000065618	19.2279	0.987172	0.00906557	COL17A1	10	104031286	104085957	-	7066	protein_coding	collagen type XVII alpha 1 chain [Source:HGNC Symbol;Acc:HGNC:2194]	-
ENSG00000182871	2409.44	17.7866	3.92e-31	COL18A1	21	45405137	45513720	+	8525	protein_coding	collagen type XVIII alpha 1 chain [Source:HGNC Symbol;Acc:HGNC:2195]	-
ENSG00000196739	69.8251	5.92818	7.81e-06	COL27A1	9	114155560	114312511	+	13988	protein_coding	collagen type XXVII alpha 1 chain [Source:HGNC Symbol;Acc:HGNC:22986]	-
ENSG00000187498	304.596	1.39e-17	5.85e-22	COL4A1	13	110148963	110307233	-	14738	protein_coding	collagen type IV alpha 1 chain [Source:HGNC Symbol;Acc:HGNC:2202]	-
ENSG00000134871	559.605	1.97537	2.26e-25	COL4A2	13	110305812	110513209	+	19293	protein_coding	collagen type IV alpha 2 chain [Source:HGNC Symbol;Acc:HGNC:2203]	-
ENSG00000188153	30.3593	1.39e-17	2.43e-05	COL4A5	X	108439844	108697545	+	11865	protein_coding	collagen type IV alpha 5 chain [Source:HGNC Symbol;Acc:HGNC:2207]	-
ENSG00000142156	35.419	1.97537	0.000214869	COL6A1	21	45981737	46005050	+	5343	protein_coding	collagen type VI alpha 1 chain [Source:HGNC Symbol;Acc:HGNC:2211]	-
ENSG00000142173	75.8967	0.987172	1.55e-09	COL6A2	21	46098097	46132849	+	5386	protein_coding	collagen type VI alpha 2 chain [Source:HGNC Symbol;Acc:HGNC:2212]	-
ENSG00000172752	462.459	152.182	0.0070626	COL6A5	3	130345516	130484844	+	9586	protein_coding	collagen type VI alpha 5 chain [Source:HGNC Symbol;Acc:HGNC:26674]	-
ENSG00000114270	73.8728	15.8102	0.00316085	COL7A1	3	48564073	48595267	-	11071	protein_coding	collagen type VII alpha 1 chain [Source:HGNC Symbol;Acc:HGNC:2214]	-
ENSG00000103647	13.1563	1.39e-17	0.0182895	CORO2B	15	68578969	68727806	+	3998	protein_coding	coronin 2B [Source:HGNC Symbol;Acc:HGNC:2256]	-
ENSG00000140848	70.837	6.91638	1.67e-05	CPNE2	16	57092537	57148367	+	7781	protein_coding	copine 2 [Source:HGNC Symbol;Acc:HGNC:2315]	-
ENSG00000178773	85.0042	4.93998	1.72e-07	CPNE7	16	89575768	89597246	+	3048	protein_coding	copine 7 [Source:HGNC Symbol;Acc:HGNC:2320]	-
ENSG00000146592	56.6698	0.987172	1.09e-07	CREB5	7	28299321	28825894	+	11674	protein_coding	cAMP responsive element binding protein 5 [Source:HGNC Symbol;Acc:HGNC:16844]	TF_bZIP
ENSG00000182809	96.1356	4.93998	2.72e-08	CRIP2	14	105472962	105480170	+	4837	protein_coding	cysteine rich protein 2 [Source:HGNC Symbol;Acc:HGNC:2361]	-
ENSG00000109943	770.089	52.3735	3.77e-13	CRTAM	11	122838500	122872639	+	2675	protein_coding	cytotoxic and regulatory T cell molecule [Source:HGNC Symbol;Acc:HGNC:24313]	-
ENSG00000008405	1237.61	329.069	0.000366821	CRY1	12	106991364	107093829	-	5062	protein_coding	cryptochrome circadian regulator 1 [Source:HGNC Symbol;Acc:HGNC:2384]	-
ENSG00000184371	18972.9	5670.28	0.00117941	CSF1	1	109910242	109930992	+	5418	protein_coding	colony stimulating factor 1 [Source:HGNC Symbol;Acc:HGNC:2432]	-
ENSG00000164400	4476.84	624.54	1.2e-08	CSF2	5	132073790	132076170	+	787	protein_coding	colony stimulating factor 2 [Source:HGNC Symbol;Acc:HGNC:2434]	-
ENSG00000276710	47.5623	12.8456	0.0399077	CSPG4P10	15	82459472	82477258	+	7178	transcribed_unprocessed_pseudogene	chondroitin sulfate proteoglycan 4 pseudogene 10 [Source:HGNC Symbol;Acc:HGNC:48361]	-
ENSG00000144655	1799.24	216.414	1.45e-09	CSRNP1	3	39141855	39154562	-	3214	protein_coding	cysteine and serine rich nuclear protein 1 [Source:HGNC Symbol;Acc:HGNC:14300]	-
ENSG00000170373	11.1324	1.39e-17	0.0429964	CST1	20	23747553	23751268	-	872	protein_coding	cystatin SN [Source:HGNC Symbol;Acc:HGNC:2473]	-
ENSG00000060069	2243.48	906.177	0.0352981	CTDP1	18	79679801	79756623	+	7415	protein_coding	CTD phosphatase subunit 1 [Source:HGNC Symbol;Acc:HGNC:2498]	-
ENSG00000118523	378.468	1.39e-17	5.79e-24	CTGF	6	131948176	131951373	-	2339	protein_coding	connective tissue growth factor [Source:HGNC Symbol;Acc:HGNC:2500]	-
ENSG00000134030	156.852	41.5033	0.00232637	CTIF	18	48539046	48863217	+	8100	protein_coding	cap binding complex dependent translation initiation factor [Source:HGNC Symbol;Acc:HGNC:23925]	-
ENSG00000135047	61.7295	3.95178	4.1e-06	CTSL	9	87725519	87731393	+	2366	protein_coding	cathepsin L [Source:HGNC Symbol;Acc:HGNC:2537]	-
ENSG00000136943	45.5384	2.96358	5.58e-05	CTSV	9	97029679	97039643	-	4700	protein_coding	cathepsin V [Source:HGNC Symbol;Acc:HGNC:2538]	-
ENSG00000085733	276.261	1.97537	7.76e-19	CTTN	11	70398404	70436584	+	6949	protein_coding	cortactin [Source:HGNC Symbol;Acc:HGNC:3338]	-
ENSG00000178531	44.5265	1.39e-17	2.98e-07	CTXN1	19	7924485	7926166	-	1274	protein_coding	cortexin 1 [Source:HGNC Symbol;Acc:HGNC:31108]	-
ENSG00000180891	49.5862	1.39e-17	5.44e-08	CUEDC1	17	57861243	57955323	-	5577	protein_coding	CUE domain containing 1 [Source:HGNC Symbol;Acc:HGNC:31350]	-
ENSG00000154639	31.3712	2.96358	0.00238782	CXADR	21	17512382	17593579	+	6682	protein_coding	CXADR, Ig-like cell adhesion molecule [Source:HGNC Symbol;Acc:HGNC:2559]	-
ENSG00000163739	127.271	1.12e-17	1.25e-12	CXCL1	4	73869393	73871242	+	1296	protein_coding	C-X-C motif chemokine ligand 1 [Source:HGNC Symbol;Acc:HGNC:4602]	-
ENSG00000161921	178.112	19.8276	4.25e-06	CXCL16	17	4733526	4739922	-	2794	protein_coding	C-X-C motif chemokine ligand 16 [Source:HGNC Symbol;Acc:HGNC:16642]	-
ENSG00000081041	228.113	2.73358	2.14e-15	CXCL2	4	74097035	74099293	-	1500	protein_coding	C-X-C motif chemokine ligand 2 [Source:HGNC Symbol;Acc:HGNC:4603]	-
ENSG00000163734	23.2757	1.39e-17	0.000295772	CXCL3	4	74036589	74038807	-	2219	protein_coding	C-X-C motif chemokine ligand 3 [Source:HGNC Symbol;Acc:HGNC:4604]	-
ENSG00000169429	1289.35	96.73	8.21e-13	CXCL8	4	73740506	73743716	+	2274	protein_coding	C-X-C motif chemokine ligand 8 [Source:HGNC Symbol;Acc:HGNC:6025]	-
ENSG00000137869	15.1801	0.987172	0.0391089	CYP19A1	15	51208057	51338610	-	8437	protein_coding	cytochrome P450 family 19 subfamily A member 1 [Source:HGNC Symbol;Acc:HGNC:2594]	-
ENSG00000138061	3346.5	315.234	1.09e-11	CYP1B1	2	38066973	38109902	-	6014	protein_coding	cytochrome P450 family 1 subfamily B member 1 [Source:HGNC Symbol;Acc:HGNC:2597]	-
ENSG00000232973	52.622	10.8692	0.0070626	CYP1B1-AS1	2	38073447	38231651	+	7447	antisense	CYP1B1 antisense RNA 1 [Source:HGNC Symbol;Acc:HGNC:28543]	-
ENSG00000003137	18.216	1.39e-17	0.00223836	CYP26B1	2	72129238	72148038	-	5015	protein_coding	cytochrome P450 family 26 subfamily B member 1 [Source:HGNC Symbol;Acc:HGNC:20581]	-
ENSG00000111012	83.9923	20.7512	0.00630021	CYP27B1	12	57762334	57768986	-	3440	protein_coding	cytochrome P450 family 27 subfamily B member 1 [Source:HGNC Symbol;Acc:HGNC:2606]	-
ENSG00000186684	13.1563	1.39e-17	0.0182895	CYP27C1	2	127184120	127220078	-	4491	protein_coding	cytochrome P450 family 27 subfamily C member 1 [Source:HGNC Symbol;Acc:HGNC:33480]	-
ENSG00000142871	1257.85	1.97537	7.37e-33	CYR61	1	85580761	85583962	+	2455	protein_coding	cysteine rich angiogenic inducer 61 [Source:HGNC Symbol;Acc:HGNC:2654]	-
ENSG00000008256	117.386	16.7984	2.23e-05	CYTH3	7	6161776	6272644	-	5808	protein_coding	cytohesin 3 [Source:HGNC Symbol;Acc:HGNC:9504]	-
ENSG00000153071	12.1443	1.39e-17	0.028112	DAB2	5	39371675	39462300	-	7717	protein_coding	DAB2, clathrin adaptor protein [Source:HGNC Symbol;Acc:HGNC:2662]	-
ENSG00000276644	11.1324	1.39e-17	0.0429964	DACH1	13	71437966	71867192	-	5389	protein_coding	dachshund family transcription factor 1 [Source:HGNC Symbol;Acc:HGNC:2663]	-
ENSG00000113758	522.163	190.721	0.0186083	DBN1	5	177456608	177474401	-	5119	protein_coding	drebrin 1 [Source:HGNC Symbol;Acc:HGNC:2695]	-
ENSG00000003249	76.9087	0.987172	1.27e-09	DBNDD1	16	90004865	90020128	-	4791	protein_coding	dysbindin domain containing 1 [Source:HGNC Symbol;Acc:HGNC:28455]	-
ENSG00000057019	861.164	41.5033	8.17e-16	DCBLD2	3	98795941	98901689	-	11274	protein_coding	discoidin, CUB and LCCL domain containing 2 [Source:HGNC Symbol;Acc:HGNC:24627]	-
ENSG00000146038	49.5862	1.39e-17	5.44e-08	DCDC2	6	24171756	24358052	-	4996	protein_coding	doublecortin domain containing 2 [Source:HGNC Symbol;Acc:HGNC:18141]	-
ENSG00000153904	52.622	1.39e-17	2.5e-08	DDAH1	1	85318481	85578363	-	4568	protein_coding	dimethylarginine dimethylaminohydrolase 1 [Source:HGNC Symbol;Acc:HGNC:2715]	-
ENSG00000181418	45.5384	9.88098	0.0171936	DDN	12	48995149	48999309	-	3749	protein_coding	dendrin [Source:HGNC Symbol;Acc:HGNC:24458]	-
ENSG00000204580	122.446	11.8574	5.39e-07	DDR1	6	30876421	30900156	+	9122	protein_coding	discoidin domain receptor tyrosine kinase 1 [Source:HGNC Symbol;Acc:HGNC:2730]	-
ENSG00000170456	18.216	0.987172	0.0130447	DENND5B	12	31382223	31591097	-	11310	protein_coding	DENN domain containing 5B [Source:HGNC Symbol;Acc:HGNC:28338]	-
ENSG00000225766	23.2757	1.39e-17	0.000305772	DHRS4L1	14	24036453	24051028	+	1272	transcribed_unprocessed_pseudogene	dehydrogenase/reductase 4 like 1 [Source:HGNC Symbol;Acc:HGNC:19732]	-
ENSG00000140323	20.2399	1.97537	0.0223793	DISP2	15	40358235	40378639	+	12754	protein_coding	dispatched RND transporter family member 2 [Source:HGNC Symbol;Acc:HGNC:19712]	-
ENSG00000150764	692.17	156.134	5.93e-05	DIXDC1	11	111927144	112022584	+	8509	protein_coding	DIX domain containing 1 [Source:HGNC Symbol;Acc:HGNC:23695]	-
ENSG00000050165	382.515	1.39e-17	4.72e-24	DKK3	11	11963106	12009769	-	5059	protein_coding	dickkopf WNT signaling pathway inhibitor 3 [Source:HGNC Symbol;Acc:HGNC:2893]	-
ENSG00000164741	244.891	1.39e-17	4.72e-20	DLC1	8	13083361	13604610	-	12794	protein_coding	DLC1 Rho GTPase activating protein [Source:HGNC Symbol;Acc:HGNC:2897]	-
ENSG00000198719	89.052	29.645	0.0447317	DLL1	6	170282206	170306565	-	3226	protein_coding	delta like canonical Notch ligand 1 [Source:HGNC Symbol;Acc:HGNC:2908]	-
ENSG00000144355	11.1324	1.39e-17	0.0429964	DLX1	2	172084740	172089677	+	3656	protein_coding	distal-less homeobox 1 [Source:HGNC Symbol;Acc:HGNC:2914]	Homeobox
ENSG00000115844	33.3951	1.39e-17	8.98e-06	DLX2	2	172099439	172102900	-	2970	protein_coding	distal-less homeobox 2 [Source:HGNC Symbol;Acc:HGNC:2915]	Homeobox
ENSG00000161249	35.419	1.39e-17	4.68e-06	DMKN	19	35497220	35513658	-	7444	protein_coding	dermokine [Source:HGNC Symbol;Acc:HGNC:25063]	-
ENSG00000167646	14.1682	1.39e-17	0.0119511	DNAAF3	19	55158661	55166722	-	3302	protein_coding	dynein axonemal assembly factor 3 [Source:HGNC Symbol;Acc:HGNC:30492]	-
ENSG00000039139	15.1801	1.39e-17	0.00775719	DNAH5	5	13690331	13944543	-	16475	protein_coding	dynein axonemal heavy chain 5 [Source:HGNC Symbol;Acc:HGNC:2950]	-
ENSG00000187726	62.7415	6.91638	7.26e-05	DNAJB13	11	73950319	73970366	+	3475	protein_coding	DnaJ heat shock protein family (Hsp40) member B13 [Source:HGNC Symbol;Acc:HGNC:30718]	-
ENSG00000106976	42.5026	1.97537	3.01e-05	DNM1	9	128191655	128255248	+	10775	protein_coding	dynamin 1 [Source:HGNC Symbol;Acc:HGNC:2972]	-
ENSG00000150760	116.374	3.95178	3.25e-10	DOCK1	10	126905409	127452517	+	8142	protein_coding	dedicator of cytokinesis 1 [Source:HGNC Symbol;Acc:HGNC:2987]	-
ENSG00000128512	263.106	2.96358	1.42e-17	DOCK4	7	111726110	112206411	-	11499	protein_coding	dedicator of cytokinesis 4 [Source:HGNC Symbol;Acc:HGNC:19192]	-
ENSG00000130158	143.697	1.39e-17	1.61e-15	DOCK6	19	11199295	11262481	-	12435	protein_coding	dedicator of cytokinesis 6 [Source:HGNC Symbol;Acc:HGNC:19189]	-
ENSG00000113657	112.327	5.92818	7.88e-09	DPYSL3	5	147390811	147510056	-	7164	protein_coding	dihydropyrimidinase like 3 [Source:HGNC Symbol;Acc:HGNC:3015]	-
ENSG00000134755	22.2637	1.39e-17	0.000452004	DSC2	18	31058840	31102522	-	12495	protein_coding	desmocollin 2 [Source:HGNC Symbol;Acc:HGNC:3036]	-
ENSG00000171451	19.2279	1.39e-17	0.00147335	DSEL	18	67506582	67516980	-	9531	protein_coding	dermatan sulfate epimerase like [Source:HGNC Symbol;Acc:HGNC:18144]	-
ENSG00000046604	156.852	0.987172	5.28e-15	DSG2	18	31498043	31549008	+	6190	protein_coding	desmoglein 2 [Source:HGNC Symbol;Acc:HGNC:3049]	-
ENSG00000096696	165.96	1.39e-17	1.15e-16	DSP	6	7541575	7586717	+	10093	protein_coding	desmoplakin [Source:HGNC Symbol;Acc:HGNC:3052]	-
ENSG00000120129	962.359	73.1257	1.33e-12	DUSP1	5	172768090	172771195	-	2019	protein_coding	dual specificity phosphatase 1 [Source:HGNC Symbol;Acc:HGNC:3064]	-
ENSG00000167065	200.366	65.2201	0.0121945	DUSP18	22	30652051	30667890	-	4450	protein_coding	dual specificity phosphatase 18 [Source:HGNC Symbol;Acc:HGNC:18484]	-
ENSG00000158050	5182.16	488.169	8.59e-12	DUSP2	2	96143166	96145440	-	1932	protein_coding	dual specificity phosphatase 2 [Source:HGNC Symbol;Acc:HGNC:3068]	-
ENSG00000108861	143.697	47.4325	0.0184837	DUSP3	17	43766121	43778988	-	5012	protein_coding	dual specificity phosphatase 3 [Source:HGNC Symbol;Acc:HGNC:3069]	-
ENSG00000120875	12152.4	2239.26	1.14e-06	DUSP4	8	29333064	29350668	-	7257	protein_coding	dual specificity phosphatase 4 [Source:HGNC Symbol;Acc:HGNC:3070]	-
ENSG00000138166	8011.55	2538.68	0.00249094	DUSP5	10	110497838	110511544	+	2615	protein_coding	dual specificity phosphatase 5 [Source:HGNC Symbol;Acc:HGNC:3071]	-
ENSG00000184545	141.673	11.8574	4.97e-08	DUSP8	11	1554044	1571920	-	4616	protein_coding	dual specificity phosphatase 8 [Source:HGNC Symbol;Acc:HGNC:3074]	-
ENSG00000244306	35.419	1.97537	0.000214869	DUXAP10	14	19268853	19337730	-	12311	transcribed_processed_pseudogene	double homeobox A pseudogene 10 [Source:NCBI gene;Acc:503639]	-
ENSG00000206195	13.1563	1.39e-17	0.0182895	DUXAP8	22	15784959	15829984	+	5545	processed_transcript	double homeobox A pseudogene 8 [Source:HGNC Symbol;Acc:HGNC:32187]	-
ENSG00000225210	11.1324	1.39e-17	0.0429964	DUXAP9	14	19062316	19131167	+	4846	transcribed_processed_pseudogene	double homeobox A pseudogene 9 [Source:HGNC Symbol;Acc:HGNC:32188]	-
ENSG00000117298	1657.56	675.927	0.0399077	ECE1	1	21217247	21345572	-	7333	protein_coding	endothelin converting enzyme 1 [Source:HGNC Symbol;Acc:HGNC:3146]	-
ENSG00000186197	223.64	53.3617	0.000452004	EDARADD	1	236348257	236502915	+	3985	protein_coding	EDAR associated death domain [Source:HGNC Symbol;Acc:HGNC:14341]	-
ENSG00000164176	94.1117	1.39e-17	3.38e-12	EDIL3	5	83940554	84384793	-	5738	protein_coding	EGF like repeats and discoidin domains 3 [Source:HGNC Symbol;Acc:HGNC:3173]	-
ENSG00000078401	19.2279	1.39e-17	0.00147335	EDN1	6	12290363	12297194	+	2033	protein_coding	endothelin 1 [Source:HGNC Symbol;Acc:HGNC:3176]	-
ENSG00000169242	416.921	2.96358	1.03e-21	EFNA1	1	155127460	155134857	+	2539	protein_coding	ephrin A1 [Source:HGNC Symbol;Acc:HGNC:3221]	-
ENSG00000184349	32.3832	1.97537	0.000519619	EFNA5	5	107376889	107670895	-	5703	protein_coding	ephrin A5 [Source:HGNC Symbol;Acc:HGNC:3225]	-
ENSG00000125266	124.47	1.39e-17	2.6e-14	EFNB2	13	106489731	106535662	-	5019	protein_coding	ephrin B2 [Source:HGNC Symbol;Acc:HGNC:3227]	-
ENSG00000108947	12.1443	1.39e-17	0.028112	EFNB3	17	7705202	7711378	+	3222	protein_coding	ephrin B3 [Source:HGNC Symbol;Acc:HGNC:3228]	-
ENSG00000172889	34.4071	1.39e-17	6.46e-06	EGFL7	9	136658856	136672678	+	2553	protein_coding	EGF like domain multiple 7 [Source:HGNC Symbol;Acc:HGNC:20594]	-
ENSG00000146648	563.653	1.39e-17	8.41e-28	EGFR	7	55019021	55211628	+	12521	protein_coding	epidermal growth factor receptor [Source:HGNC Symbol;Acc:HGNC:3236]	-
ENSG00000120738	2095.73	446.665	1.5e-05	EGR1	5	138465490	138469315	+	3138	protein_coding	early growth response 1 [Source:HGNC Symbol;Acc:HGNC:3238]	zf-C2H2
ENSG00000122877	5062.75	183.804	4.65e-20	EGR2	10	62811996	62919900	-	3689	protein_coding	early growth response 2 [Source:HGNC Symbol;Acc:HGNC:3239]	zf-C2H2
ENSG00000179388	732.648	34.5859	1.78e-15	EGR3	8	22687659	22693302	-	4855	protein_coding	early growth response 3 [Source:HGNC Symbol;Acc:HGNC:3240]	zf-C2H2
ENSG00000135625	59.7056	1.39e-17	4.22e-09	EGR4	2	73290929	73293705	-	2377	protein_coding	early growth response 4 [Source:HGNC Symbol;Acc:HGNC:3241]	zf-C2H2
ENSG00000103966	2260.68	805.381	0.0102345	EHD4	15	41895939	41972578	-	7879	protein_coding	EH domain containing 4 [Source:HGNC Symbol;Acc:HGNC:3245]	-
ENSG00000166897	99.1714	2.96358	9.92e-10	ELFN2	22	37367960	37427470	-	8782	protein_coding	extracellular leucine rich repeat and fibronectin type III domain containing 2 [Source:HGNC Symbol;Acc:HGNC:29396]	-
ENSG00000164181	35.419	0.987172	4.18e-05	ELOVL7	5	60751791	60844389	-	4576	protein_coding	ELOVL fatty acid elongase 7 [Source:HGNC Symbol;Acc:HGNC:26292]	-
ENSG00000134531	1457.2	188.745	6.8e-09	EMP1	12	13196716	13219939	+	7838	protein_coding	epithelial membrane protein 1 [Source:HGNC Symbol;Acc:HGNC:3333]	-
ENSG00000213853	24.2876	1.39e-17	0.000212877	EMP2	16	10528422	10580698	-	8718	protein_coding	epithelial membrane protein 2 [Source:HGNC Symbol;Acc:HGNC:3334]	-
ENSG00000135638	13.1563	1.39e-17	0.0182895	EMX1	2	72916260	72936071	+	5516	protein_coding	empty spiracles homeobox 1 [Source:HGNC Symbol;Acc:HGNC:3340]	Homeobox
ENSG00000154380	181.139	0.987172	3.67e-16	ENAH	1	225486835	225653142	-	15044	protein_coding	ENAH, actin regulator [Source:HGNC Symbol;Acc:HGNC:18271]	-
ENSG00000171617	139.649	10.8692	2.82e-08	ENC1	5	74627406	74641424	-	5858	protein_coding	ectodermal-neural cortex 1 [Source:HGNC Symbol;Acc:HGNC:3345]	-
ENSG00000197594	21.2518	1.39e-17	0.000664296	ENPP1	6	131808016	131895155	+	9959	protein_coding	ectonucleotide pyrophosphatase/phosphodiesterase 1 [Source:HGNC Symbol;Acc:HGNC:3356]	-
ENSG00000088367	57.6817	1.39e-17	6.92e-09	EPB41L1	20	36091504	36232799	+	9674	protein_coding	erythrocyte membrane protein band 4.1 like 1 [Source:HGNC Symbol;Acc:HGNC:3378]	-
ENSG00000142627	763.006	1.39e-17	1.04e-30	EPHA2	1	16124337	16156087	-	4159	protein_coding	EPH receptor A2 [Source:HGNC Symbol;Acc:HGNC:3386]	-
ENSG00000133216	24.2876	1.39e-17	0.000212877	EPHB2	1	22710839	22921500	+	12516	protein_coding	EPH receptor B2 [Source:HGNC Symbol;Acc:HGNC:3393]	-
ENSG00000196411	72.8609	12.8456	0.000815908	EPHB4	7	100802565	100827521	-	6435	protein_coding	EPH receptor B4 [Source:HGNC Symbol;Acc:HGNC:3395]	-
ENSG00000273604	1580.66	390.337	0.000128381	EPOP	17	38671703	38675421	-	3719	protein_coding	elongin BC and polycomb repressive complex 2 associated protein [Source:HGNC Symbol;Acc:HGNC:34493]	-
ENSG00000151491	97.1475	11.8574	1.37e-05	EPS8	12	15620158	15882329	-	8692	protein_coding	epidermal growth factor receptor pathway substrate 8 [Source:HGNC Symbol;Acc:HGNC:3420]	-
ENSG00000177106	427.041	55.3381	5e-08	EPS8L2	11	694438	727727	+	5693	protein_coding	EPS8 like 2 [Source:HGNC Symbol;Acc:HGNC:21296]	-
ENSG00000065361	50.5981	0.987172	4.95e-07	ERBB3	12	56076799	56103505	+	9039	protein_coding	erb-b2 receptor tyrosine kinase 3 [Source:HGNC Symbol;Acc:HGNC:3431]	-
ENSG00000116285	663.835	11.8574	5.74e-21	ERRFI1	1	8004404	8026308	-	4186	protein_coding	ERBB receptor feedback inhibitor 1 [Source:HGNC Symbol;Acc:HGNC:18185]	-
ENSG00000143845	18.216	1.39e-17	0.00223836	ETNK2	1	204131062	204152003	-	4472	protein_coding	ethanolamine kinase 2 [Source:HGNC Symbol;Acc:HGNC:25575]	-
ENSG00000157557	1014.98	289.541	0.000951365	ETS2	21	38805307	38824955	+	4595	protein_coding	ETS proto-oncogene 2, transcription factor [Source:HGNC Symbol;Acc:HGNC:3489]	ETS
ENSG00000006468	54.6459	0.987172	1.77e-07	ETV1	7	13891228	13991425	-	9616	protein_coding	ETS variant 1 [Source:HGNC Symbol;Acc:HGNC:3490]	ETS
ENSG00000175832	121.434	35.5741	0.011552	ETV4	17	43527844	43579620	-	3607	protein_coding	ETS variant 4 [Source:HGNC Symbol;Acc:HGNC:3493]	ETS
ENSG00000244405	165.96	51.3853	0.00924877	ETV5	3	186046308	186110318	-	5802	protein_coding	ETS variant 5 [Source:HGNC Symbol;Acc:HGNC:3494]	ETS
ENSG00000115363	55.6579	1.39e-17	1.14e-08	EVA1A	2	75469302	75569722	-	2744	protein_coding	eva-1 homolog A, regulator of programmed cell death [Source:HGNC Symbol;Acc:HGNC:25816]	-
ENSG00000067208	68.8131	6.91638	2.4e-05	EVI5	1	92508696	92792404	-	8276	protein_coding	ecotropic viral integration site 5 [Source:HGNC Symbol;Acc:HGNC:3501]	-
ENSG00000167880	100.183	1.39e-17	1.17e-12	EVPL	17	76004502	76027452	-	7510	protein_coding	envoplakin [Source:HGNC Symbol;Acc:HGNC:3503]	-
ENSG00000110723	27.3235	1.39e-17	7.05e-05	EXPH5	11	108505431	108593738	-	10843	protein_coding	exophilin 5 [Source:HGNC Symbol;Acc:HGNC:30578]	-
ENSG00000127533	96.1356	26.6804	0.0113508	F2RL3	19	16888860	16892606	+	3473	protein_coding	F2R like thrombin or trypsin receptor 3 [Source:HGNC Symbol;Acc:HGNC:3540]	-
ENSG00000197712	85.0042	0.987172	2.66e-10	FAM114A1	4	38867677	38945739	+	4871	protein_coding	family with sequence similarity 114 member A1 [Source:HGNC Symbol;Acc:HGNC:25087]	-
ENSG00000161682	42.5026	1.97537	3.01e-05	FAM171A2	17	44353215	44363875	-	3592	protein_coding	family with sequence similarity 171 member A2 [Source:HGNC Symbol;Acc:HGNC:30480]	-
ENSG00000111879	27.3235	0.987172	0.000552197	FAM184A	6	118959763	119149387	-	7791	protein_coding	family with sequence similarity 184 member A [Source:HGNC Symbol;Acc:HGNC:20991]	-
ENSG00000135436	59.7056	15.8102	0.0217928	FAM186B	12	49582885	49605639	-	4756	protein_coding	family with sequence similarity 186 member B [Source:HGNC Symbol;Acc:HGNC:25296]	-
ENSG00000177706	33.3951	1.39e-17	8.98e-06	FAM20C	7	192969	260745	+	4629	protein_coding	FAM20C, golgi associated secretory pathway kinase [Source:HGNC Symbol;Acc:HGNC:22140]	-
ENSG00000185112	562.641	158.111	0.00108356	FAM43A	3	194686544	194689037	+	2494	protein_coding	family with sequence similarity 43 member A [Source:HGNC Symbol;Acc:HGNC:26888]	-
ENSG00000188522	277.273	47.4325	6.24e-06	FAM83G	17	18968789	19004804	-	7876	protein_coding	family with sequence similarity 83 member G [Source:HGNC Symbol;Acc:HGNC:32554]	-
ENSG00000168672	49.5862	6.91638	0.000957355	FAM84B	8	126552442	126558393	-	5404	protein_coding	family with sequence similarity 84 member B [Source:HGNC Symbol;Acc:HGNC:24166]	-
ENSG00000283486	28.3354	2.96358	0.00559368	FAM95C	9	38540569	38577207	-	3936	protein_coding	family with sequence similarity 95 member C [Source:HGNC Symbol;Acc:HGNC:45272]	-
ENSG00000117560	3907.11	1383.48	0.00906557	FASLG	1	172659018	172666874	+	1888	protein_coding	Fas ligand [Source:HGNC Symbol;Acc:HGNC:11936]	-
ENSG00000083857	591.988	1.39e-17	3.01e-28	FAT1	4	186587783	186726722	-	16177	protein_coding	FAT atypical cadherin 1 [Source:HGNC Symbol;Acc:HGNC:3595]	-
ENSG00000196159	57.6817	3.95178	9.56e-06	FAT4	4	125316399	125492932	+	16439	protein_coding	FAT atypical cadherin 4 [Source:HGNC Symbol;Acc:HGNC:23109]	-
ENSG00000162458	40.4787	1.39e-17	9.9e-07	FBLIM1	1	15756607	15786594	+	4716	protein_coding	filamin binding LIM protein 1 [Source:HGNC Symbol;Acc:HGNC:24686]	-
ENSG00000077942	249.951	1.39e-17	3.15e-20	FBLN1	22	45502238	45601135	+	7285	protein_coding	fibulin 1 [Source:HGNC Symbol;Acc:HGNC:3600]	-
ENSG00000269190	78.9325	11.8574	0.000186134	FBXO17	19	38941401	38975910	-	4960	protein_coding	F-box protein 17 [Source:HGNC Symbol;Acc:HGNC:18754]	-
ENSG00000116661	44.5265	10.8692	0.0329297	FBXO2	1	11637018	11655785	-	3416	protein_coding	F-box protein 2 [Source:HGNC Symbol;Acc:HGNC:13581]	-
ENSG00000118496	1732.45	578.095	0.00523378	FBXO30	6	145793502	145814753	-	9009	protein_coding	F-box protein 30 [Source:HGNC Symbol;Acc:HGNC:15600]	-
ENSG00000088340	247.927	16.7984	1.36e-10	FER1L4	20	35558737	35607562	-	9067	transcribed_unitary_pseudogene	fer-1 like family member 4, pseudogene [Source:HGNC Symbol;Acc:HGNC:15801]	-
ENSG00000073712	92.0878	4.93998	5.17e-08	FERMT2	14	52857268	52952435	-	8510	protein_coding	fermitin family member 2 [Source:HGNC Symbol;Acc:HGNC:15767]	-
ENSG00000139132	24.2876	1.39e-17	0.000212877	FGD4	12	32399529	32646050	+	10629	protein_coding	FYVE, RhoGEF and PH domain containing 4 [Source:HGNC Symbol;Acc:HGNC:19125]	-
ENSG00000180263	144.709	28.6568	0.000214012	FGD6	12	95076749	95217482	-	10044	protein_coding	FYVE, RhoGEF and PH domain containing 6 [Source:HGNC Symbol;Acc:HGNC:21740]	-
ENSG00000070388	41.4907	4.93998	0.00129827	FGF22	19	639879	644371	+	2778	protein_coding	fibroblast growth factor 22 [Source:HGNC Symbol;Acc:HGNC:3679]	-
ENSG00000138675	157.864	1.39e-17	2.97e-16	FGF5	4	80266599	80336680	+	5998	protein_coding	fibroblast growth factor 5 [Source:HGNC Symbol;Acc:HGNC:3683]	-
ENSG00000160867	66.7892	16.7984	0.0122024	FGFR4	5	177086886	177098144	+	4829	protein_coding	fibroblast growth factor receptor 4 [Source:HGNC Symbol;Acc:HGNC:3691]	-
ENSG00000115641	198.342	1.97537	5.96e-16	FHL2	2	105357712	105438513	-	6626	protein_coding	four and a half LIM domains 2 [Source:HGNC Symbol;Acc:HGNC:3703]	-
ENSG00000134775	44.5265	1.39e-17	2.98e-07	FHOD3	18	36297714	36780055	+	7965	protein_coding	formin homology 2 domain containing 3 [Source:HGNC Symbol;Acc:HGNC:26178]	-
ENSG00000182263	34.4071	1.39e-17	6.46e-06	FIGN	2	163593396	163736012	-	9942	protein_coding	fidgetin, microtubule severing factor [Source:HGNC Symbol;Acc:HGNC:13285]	-
ENSG00000179431	77.9206	0.987172	1.04e-09	FJX1	11	35618419	35620868	+	2450	protein_coding	four jointed box 1 [Source:HGNC Symbol;Acc:HGNC:17166]	-
ENSG00000141756	276.261	2.96358	5.27e-18	FKBP10	17	41812680	41823217	+	4273	protein_coding	FK506 binding protein 10 [Source:HGNC Symbol;Acc:HGNC:18169]	-
ENSG00000136068	2002.64	196.65	3.76e-11	FLNB	3	58008400	58172251	+	13952	protein_coding	filamin B [Source:HGNC Symbol;Acc:HGNC:3755]	-
ENSG00000244161	16.1921	0.987172	0.0273473	FLNB-AS1	3	58162547	58170636	-	3709	antisense	FLNB antisense RNA 1 [Source:HGNC Symbol;Acc:HGNC:40239]	-
ENSG00000157827	308.644	15.8102	1.09e-12	FMNL2	2	152335237	152649834	+	6519	protein_coding	formin like 2 [Source:HGNC Symbol;Acc:HGNC:18267]	-
ENSG00000137942	42.5026	1.39e-17	5.43e-07	FNBP1L	1	93448131	93554661	+	5798	protein_coding	formin binding protein 1 like [Source:HGNC Symbol;Acc:HGNC:20851]	-
ENSG00000170345	1434.94	84.9841	5.98e-15	FOS	14	75278774	75282230	+	3238	protein_coding	Fos proto-oncogene, AP-1 transcription factor subunit [Source:HGNC Symbol;Acc:HGNC:3796]	TF_bZIP
ENSG00000125740	4006.28	156.134	2.71e-19	FOSB	19	45467995	45475179	+	5553	protein_coding	FosB proto-oncogene, AP-1 transcription factor subunit [Source:HGNC Symbol;Acc:HGNC:3797]	TF_bZIP
ENSG00000175592	887.475	48.4207	5.77e-15	FOSL1	11	65892049	65900573	-	1887	protein_coding	FOS like 1, AP-1 transcription factor subunit [Source:HGNC Symbol;Acc:HGNC:13718]	TF_bZIP
ENSG00000075426	3492.22	940.764	0.000335026	FOSL2	2	28392448	28417312	+	7157	protein_coding	FOS like 2, AP-1 transcription factor subunit [Source:HGNC Symbol;Acc:HGNC:3798]	TF_bZIP
ENSG00000176692	55.6579	1.39e-17	1.14e-08	FOXC2	16	86566829	86569728	+	2900	protein_coding	forkhead box C2 [Source:HGNC Symbol;Acc:HGNC:3801]	Fork
ENSG00000251493	171.019	12.8456	5.1e-09	FOXD1	5	73444827	73448527	-	2623	protein_coding	forkhead box D1 [Source:HGNC Symbol;Acc:HGNC:3802]	Fork
ENSG00000176678	71.8489	1.39e-17	2.67e-10	FOXL1	16	86576368	86582160	+	3742	protein_coding	forkhead box L1 [Source:HGNC Symbol;Acc:HGNC:3817]	Fork
ENSG00000137166	1611.01	472.358	0.00115557	FOXP4	6	41546426	41602384	+	6170	protein_coding	forkhead box P4 [Source:HGNC Symbol;Acc:HGNC:20842]	Fork
ENSG00000280614	18.216	1.39e-17	0.00223836	FP236383.2	21	8393419	8394341	-	923	lincRNA	novel transcript, similar to YY1 associated myogenesis RNA 1 YAM1	-
ENSG00000139926	313.703	116.606	0.0281684	FRMD6	14	51489100	51730727	+	9416	protein_coding	FERM domain containing 6 [Source:HGNC Symbol;Acc:HGNC:19839]	-
ENSG00000163430	42.5026	1.97537	3.01e-05	FSTL1	3	120392293	120451253	-	8727	protein_coding	follistatin like 1 [Source:HGNC Symbol;Acc:HGNC:3972]	-
ENSG00000276116	106.255	17.7866	0.000133633	FUT8-AS1	14	65411170	65412690	-	1521	antisense	FUT8 antisense RNA 1 [Source:HGNC Symbol;Acc:HGNC:44294]	-
ENSG00000157240	45.5384	6.91638	0.00272071	FZD1	7	91264364	91271326	+	6963	protein_coding	frizzled class receptor 1 [Source:HGNC Symbol;Acc:HGNC:4038]	-
ENSG00000180340	43.5145	1.97537	2.35e-05	FZD2	17	44557459	44559570	+	2112	protein_coding	frizzled class receptor 2 [Source:HGNC Symbol;Acc:HGNC:4040]	-
ENSG00000174804	17.204	0.987172	0.0186083	FZD4	11	86945679	86955391	-	7383	protein_coding	frizzled class receptor 4 [Source:HGNC Symbol;Acc:HGNC:4042]	-
ENSG00000155760	121.434	27.6686	0.00133883	FZD7	2	202034587	202038445	+	3859	protein_coding	frizzled class receptor 7 [Source:HGNC Symbol;Acc:HGNC:4045]	-
ENSG00000177283	53.634	11.8574	0.00986144	FZD8	10	35638249	35642278	-	4030	protein_coding	frizzled class receptor 8 [Source:HGNC Symbol;Acc:HGNC:4046]	-
ENSG00000204681	55.6579	5.92818	0.000120006	GABBR1	6	29555629	29633976	-	8470	protein_coding	gamma-aminobutyric acid type B receptor subunit 1 [Source:HGNC Symbol;Acc:HGNC:4070]	-
ENSG00000113327	14.1682	1.39e-17	0.0119511	GABRG2	5	162000057	162162977	+	22914	protein_coding	gamma-aminobutyric acid type A receptor gamma2 subunit [Source:HGNC Symbol;Acc:HGNC:4087]	-
ENSG00000116717	744.791	216.414	0.00133883	GADD45A	1	67685061	67688338	+	2069	protein_coding	growth arrest and DNA damage inducible alpha [Source:HGNC Symbol;Acc:HGNC:4095]	-
ENSG00000099860	3696.63	613.67	2.56e-07	GADD45B	19	2476122	2478259	+	2138	protein_coding	growth arrest and DNA damage inducible beta [Source:HGNC Symbol;Acc:HGNC:4096]	-
ENSG00000130222	583.892	169.969	0.00160089	GADD45G	9	89605013	89606555	+	1322	protein_coding	growth arrest and DNA damage inducible gamma [Source:HGNC Symbol;Acc:HGNC:4097]	-
ENSG00000158089	40.4787	1.39e-17	9.9e-07	GALNT14	2	30910467	31155202	-	4567	protein_coding	polypeptide N-acetylgalactosaminyltransferase 14 [Source:HGNC Symbol;Acc:HGNC:22946]	-
ENSG00000251013	14.1682	1.39e-17	0.0119511	GAPDHP62	8	100550724	100551713	-	990	processed_pseudogene	glyceraldehyde 3 phosphate dehydrogenase pseudogene 62 [Source:HGNC Symbol;Acc:HGNC:4156]	-
ENSG00000183087	136.613	27.6686	0.000305772	GAS6	13	113820549	113864067	-	6006	protein_coding	growth arrest specific 6 [Source:HGNC Symbol;Acc:HGNC:4168]	-
ENSG00000141013	55.6579	15.8102	0.0380043	GAS8	16	90019629	90044975	+	5615	protein_coding	growth arrest specific 8 [Source:HGNC Symbol;Acc:HGNC:4166]	-
ENSG00000141448	25.2996	1.39e-17	0.000145926	GATA6	18	22169443	22202528	+	3945	protein_coding	GATA binding protein 6 [Source:HGNC Symbol;Acc:HGNC:4174]	zf-GATA
ENSG00000187210	2454.97	698.655	0.000744436	GCNT1	9	76419850	76651203	+	9251	protein_coding	glucosaminyl (N-acetyl) transferase 1, core 2 [Source:HGNC Symbol;Acc:HGNC:4203]	-
ENSG00000111846	21.2518	1.97537	0.0163348	GCNT2	6	10492223	10629368	+	9072	protein_coding	glucosaminyl (N-acetyl) transferase 2 (I blood group) [Source:HGNC Symbol;Acc:HGNC:4204]	-
ENSG00000130513	351.145	0.987172	5.44e-22	GDF15	19	18374731	18389176	+	2087	protein_coding	growth differentiation factor 15 [Source:HGNC Symbol;Acc:HGNC:30142]	-
ENSG00000164949	82.9803	6.91638	2.13e-06	GEM	8	94249253	94262350	-	2648	protein_coding	GTP binding protein overexpressed in skeletal muscle [Source:HGNC Symbol;Acc:HGNC:4234]	-
ENSG00000145990	3570.14	1010.93	0.000646205	GFOD1	6	13357830	13487662	-	10686	protein_coding	glucose-fructose oxidoreductase domain containing 1 [Source:HGNC Symbol;Acc:HGNC:21096]	-
ENSG00000131459	44.5265	3.95178	0.000235173	GFPT2	5	180300690	180353387	-	4780	protein_coding	glutamine-fructose-6-phosphate transaminase 2 [Source:HGNC Symbol;Acc:HGNC:4242]	-
ENSG00000108262	4583.09	1453.64	0.00259687	GIT1	17	29573469	29594054	-	5635	protein_coding	GIT ArfGAP 1 [Source:HGNC Symbol;Acc:HGNC:4272]	-
ENSG00000152661	158.876	0.987172	4.25e-15	GJA1	6	121435577	121449727	+	3413	protein_coding	gap junction protein alpha 1 [Source:HGNC Symbol;Acc:HGNC:4274]	-
ENSG00000182963	222.628	0.987172	6.26e-18	GJC1	17	44798448	44830816	-	8660	protein_coding	gap junction protein gamma 1 [Source:HGNC Symbol;Acc:HGNC:4280]	-
ENSG00000106571	27.3235	3.95178	0.0184837	GLI3	7	41960950	42237870	-	10950	protein_coding	GLI family zinc finger 3 [Source:HGNC Symbol;Acc:HGNC:4319]	zf-C2H2
ENSG00000126603	52.622	11.8574	0.011794	GLIS2	16	4314761	4339597	+	4469	protein_coding	GLIS family zinc finger 2 [Source:HGNC Symbol;Acc:HGNC:29450]	zf-C2H2
ENSG00000107249	23.2757	1.39e-17	0.000305772	GLIS3	9	3824127	4348392	-	11826	protein_coding	GLIS family zinc finger 3 [Source:HGNC Symbol;Acc:HGNC:28510]	zf-C2H2
ENSG00000088256	87.0281	8.89278	6.46e-06	GNA11	19	3094410	3124004	+	6242	protein_coding	G protein subunit alpha 11 [Source:HGNC Symbol;Acc:HGNC:4379]	-
ENSG00000127955	29.3473	1.39e-17	3.39e-05	GNAI1	7	79768028	80226181	+	24206	protein_coding	G protein subunit alpha i1 [Source:HGNC Symbol;Acc:HGNC:4384]	-
ENSG00000127920	75.8967	5.92818	2.58e-06	GNG11	7	93921699	93928610	+	3055	protein_coding	G protein subunit gamma 11 [Source:HGNC Symbol;Acc:HGNC:4403]	-
ENSG00000172380	231.736	0.987172	2.65e-18	GNG12	1	67701466	67833467	-	4724	protein_coding	G protein subunit gamma 12 [Source:HGNC Symbol;Acc:HGNC:19663]	-
ENSG00000127588	19.2279	0.987172	0.00906557	GNG13	16	798041	800733	-	984	protein_coding	G protein subunit gamma 13 [Source:HGNC Symbol;Acc:HGNC:14131]	-
ENSG00000143147	38.4548	2.96358	0.00034058	GPR161	1	168079543	168137667	-	11224	protein_coding	G protein-coupled receptor 161 [Source:HGNC Symbol;Acc:HGNC:23694]	-
ENSG00000166073	69.8251	1.39e-17	4.08e-10	GPR176	15	39799032	39920892	-	5119	protein_coding	G protein-coupled receptor 176 [Source:HGNC Symbol;Acc:HGNC:32370]	-
ENSG00000169508	76.9087	18.7748	0.00714275	GPR183	13	99294530	99307405	-	1700	protein_coding	G protein-coupled receptor 183 [Source:HGNC Symbol;Acc:HGNC:3128]	-
ENSG00000178623	303.584	114.63	0.0329297	GPR35	2	240605431	240631259	+	5089	protein_coding	G protein-coupled receptor 35 [Source:HGNC Symbol;Acc:HGNC:4492]	-
ENSG00000183840	13.1563	1.39e-17	0.0182895	GPR39	2	132416574	132646559	+	3387	protein_coding	G protein-coupled receptor 39 [Source:HGNC Symbol;Acc:HGNC:4496]	-
ENSG00000013588	575.796	1.39e-17	5.42e-28	GPRC5A	12	12890782	12917937	+	8440	protein_coding	G protein-coupled receptor class C group 5 member A [Source:HGNC Symbol;Acc:HGNC:9836]	-
ENSG00000167191	20.2399	1.39e-17	0.000995544	GPRC5B	16	19856691	19886167	-	6667	protein_coding	G protein-coupled receptor class C group 5 member B [Source:HGNC Symbol;Acc:HGNC:13308]	-
ENSG00000169258	157.864	18.7748	9.1e-07	GPRIN1	5	176595802	176610133	-	4211	protein_coding	G protein regulated inducer of neurite outgrowth 1 [Source:HGNC Symbol;Acc:HGNC:24835]	-
ENSG00000160360	89.052	7.90458	2.04e-06	GPSM1	9	136327476	136359605	+	5138	protein_coding	G protein signaling modulator 1 [Source:HGNC Symbol;Acc:HGNC:17858]	-
ENSG00000164294	30.3593	1.39e-17	2.43e-05	GPX8	5	55160118	55167071	+	3868	protein_coding	glutathione peroxidase 8 (putative) [Source:HGNC Symbol;Acc:HGNC:33100]	-
ENSG00000115290	26.3115	1.39e-17	0.000101722	GRB14	2	164492812	164621848	-	2958	protein_coding	growth factor receptor bound protein 14 [Source:HGNC Symbol;Acc:HGNC:4565]	-
ENSG00000141738	35.419	0.987172	4.18e-05	GRB7	17	39737927	39747291	+	3597	protein_coding	growth factor receptor bound protein 7 [Source:HGNC Symbol;Acc:HGNC:4567]	-
ENSG00000105928	40.4787	6.91638	0.00775719	GSDME	7	24698351	24758113	-	8843	protein_coding	gasdermin E [Source:HGNC Symbol;Acc:HGNC:2810]	-
ENSG00000006704	14.1682	1.39e-17	0.0119511	GTF2IRD1	7	74453790	74602604	+	6498	protein_coding	GTF2I repeat domain containing 1 [Source:HGNC Symbol;Acc:HGNC:4661]	GTF2I
ENSG00000144366	18.216	1.39e-17	0.00223836	GULP1	2	188291669	188595931	+	11979	protein_coding	GULP, engulfment adaptor PTB domain containing 1 [Source:HGNC Symbol;Acc:HGNC:18649]	-
ENSG00000173805	33.3951	1.39e-17	8.98e-06	HAP1	17	41717742	41734644	-	6223	protein_coding	huntingtin associated protein 1 [Source:HGNC Symbol;Acc:HGNC:4812]	-
ENSG00000103044	1269.99	5.92818	2.66e-30	HAS3	16	69105564	69118719	+	5289	protein_coding	hyaluronan synthase 3 [Source:HGNC Symbol;Acc:HGNC:4820]	-
ENSG00000099822	51.6101	12.8456	0.0213703	HCN2	19	589893	617159	+	3408	protein_coding	hyperpolarization activated cyclic nucleotide gated potassium and sodium channel 2 [Source:HGNC Symbol;Acc:HGNC:4846]	-
ENSG00000165338	247.927	59.2909	0.000401028	HECTD2	10	91409280	91514829	+	11550	protein_coding	HECT domain E3 ubiquitin protein ligase 2 [Source:HGNC Symbol;Acc:HGNC:26736]	-
ENSG00000114315	126.494	1.39e-17	1.92e-14	HES1	3	194136145	194138732	+	2062	protein_coding	hes family bHLH transcription factor 1 [Source:HGNC Symbol;Acc:HGNC:5192]	bHLH
ENSG00000188290	148.757	1.39e-17	8.56e-16	HES4	1	998962	1000172	-	1118	protein_coding	hes family bHLH transcription factor 4 [Source:HGNC Symbol;Acc:HGNC:24149]	bHLH
ENSG00000144485	309.655	40.5151	1.35e-07	HES6	2	238238267	238240662	-	2037	protein_coding	hes family bHLH transcription factor 6 [Source:HGNC Symbol;Acc:HGNC:18254]	bHLH
ENSG00000179111	50.5981	2.96358	1.31e-05	HES7	17	8120590	8124092	-	1868	protein_coding	hes family bHLH transcription factor 7 [Source:HGNC Symbol;Acc:HGNC:15977]	bHLH
ENSG00000177374	5109.3	976.339	2.21e-06	HIC1	17	2054154	2063241	+	8108	protein_coding	HIC ZBTB transcriptional repressor 1 [Source:HGNC Symbol;Acc:HGNC:4909]	ZBTB
ENSG00000167861	45.5384	1.97537	1.37e-05	HID1	17	74950743	74973166	-	6196	protein_coding	HID1 domain containing [Source:HGNC Symbol;Acc:HGNC:15736]	-
ENSG00000130787	1123.26	421.96	0.0193151	HIP1R	12	122834453	122862960	+	7102	protein_coding	huntingtin interacting protein 1 related [Source:HGNC Symbol;Acc:HGNC:18415]	-
ENSG00000168298	36.4309	0.987172	3.11e-05	HIST1H1E	6	26156354	26157107	+	754	protein_coding	histone cluster 1 H1 family member e [Source:HGNC Symbol;Acc:HGNC:4718]	-
ENSG00000196787	94.1117	24.704	0.00774146	HIST1H2AG	6	27133042	27135291	+	2250	protein_coding	histone cluster 1 H2A family member g [Source:HGNC Symbol;Acc:HGNC:4737]	-
ENSG00000274997	40.4787	3.95178	0.000628404	HIST1H2AH	6	27147129	27147515	+	387	protein_coding	histone cluster 1 H2A family member h [Source:HGNC Symbol;Acc:HGNC:13671]	-
ENSG00000276368	14.1682	1.39e-17	0.0119511	HIST1H2AJ	6	27814354	27814740	-	387	protein_coding	histone cluster 1 H2A family member j [Source:HGNC Symbol;Acc:HGNC:4727]	-
ENSG00000273802	55.6579	7.90458	0.000616106	HIST1H2BG	6	26215159	26216692	-	1534	protein_coding	histone cluster 1 H2B family member g [Source:HGNC Symbol;Acc:HGNC:4746]	-
ENSG00000274641	18.216	0.987172	0.0130447	HIST1H2BO	6	27893463	27893843	+	381	protein_coding	histone cluster 1 H2B family member o [Source:HGNC Symbol;Acc:HGNC:4758]	-
ENSG00000275714	25.2996	0.987172	0.00108812	HIST1H3A	6	26020490	26020900	+	411	protein_coding	histone cluster 1 H3 family member a [Source:HGNC Symbol;Acc:HGNC:4766]	-
ENSG00000274267	37.4429	2.96358	0.000452004	HIST1H3B	6	26031650	26032060	-	411	protein_coding	histone cluster 1 H3 family member b [Source:HGNC Symbol;Acc:HGNC:4776]	-
ENSG00000277775	27.3235	1.97537	0.00240158	HIST1H3F	6	26250195	26250605	-	411	protein_coding	histone cluster 1 H3 family member f [Source:HGNC Symbol;Acc:HGNC:4773]	-
ENSG00000275379	36.4309	1.97537	0.000161679	HIST1H3I	6	27871905	27872315	-	411	protein_coding	histone cluster 1 H3 family member i [Source:HGNC Symbol;Acc:HGNC:4771]	-
ENSG00000197061	21.2518	1.97537	0.0163348	HIST1H4C	6	26103876	26104310	+	435	protein_coding	histone cluster 1 H4 family member c [Source:HGNC Symbol;Acc:HGNC:4787]	-
ENSG00000203814	17.204	0.987172	0.0186083	HIST2H2BF	1	149782689	149812373	-	3196	protein_coding	histone cluster 2 H2B family member f [Source:HGNC Symbol;Acc:HGNC:24700]	-
ENSG00000183598	60.7176	1.39e-17	3.38e-09	HIST2H3D	1	149813271	149813681	-	411	protein_coding	histone cluster 2 H3 family member d [Source:HGNC Symbol;Acc:HGNC:25311]	-
ENSG00000196890	31.3712	5.92818	0.0294786	HIST3H2BB	1	228458107	228460470	+	2364	protein_coding	histone cluster 3 H2B family member b [Source:HGNC Symbol;Acc:HGNC:20514]	-
ENSG00000010818	3571.15	1331.1	0.0157386	HIVEP2	6	142751467	142956698	-	10682	protein_coding	human immunodeficiency virus type I enhancer binding protein 2 [Source:HGNC Symbol;Acc:HGNC:4921]	zf-C2H2
ENSG00000127124	1620.12	597.859	0.0155038	HIVEP3	1	41506365	42035925	-	14410	protein_coding	human immunodeficiency virus type I enhancer binding protein 3 [Source:HGNC Symbol;Acc:HGNC:13561]	zf-C2H2
ENSG00000149948	134.589	1.39e-17	5.98e-15	HMGA2	12	65824131	65966295	+	15403	protein_coding	high mobility group AT-hook 2 [Source:HGNC Symbol;Acc:HGNC:5009]	HMGI/HMGY
ENSG00000134709	24.2876	1.97537	0.00622845	HOOK1	1	59814786	59876378	+	6758	protein_coding	hook microtubule tethering protein 1 [Source:HGNC Symbol;Acc:HGNC:19884]	-
ENSG00000116983	14.1682	1.39e-17	0.0119511	HPCAL4	1	39678648	39691689	-	4962	protein_coding	hippocalcin like 4 [Source:HGNC Symbol;Acc:HGNC:18212]	-
ENSG00000196639	50.5981	1.39e-17	4.18e-08	HRH1	3	11137093	11263557	+	5546	protein_coding	histamine receptor H1 [Source:HGNC Symbol;Acc:HGNC:5182]	-
ENSG00000164070	88.04	17.7866	0.00118133	HSPA4L	4	127781821	127840733	+	11621	protein_coding	heat shock protein family A (Hsp70) member 4 like [Source:HGNC Symbol;Acc:HGNC:17041]	-
ENSG00000142798	1111.11	19.763	6.42e-23	HSPG2	1	21822245	21937297	-	18104	protein_coding	heparan sulfate proteoglycan 2 [Source:HGNC Symbol;Acc:HGNC:5273]	-
ENSG00000181873	601.095	209.497	0.0109473	IBA57	1	228165815	228182257	+	10219	protein_coding	IBA57, iron-sulfur cluster assembly [Source:HGNC Symbol;Acc:HGNC:27302]	-
ENSG00000090339	4742.98	1421.03	0.00128694	ICAM1	19	10270835	10286615	+	3706	protein_coding	intercellular adhesion molecule 1 [Source:HGNC Symbol;Acc:HGNC:5344]	-
ENSG00000105376	105.243	4.93998	6.67e-09	ICAM5	19	10289981	10296778	+	3906	protein_coding	intercellular adhesion molecule 5 [Source:HGNC Symbol;Acc:HGNC:5348]	-
ENSG00000125968	426.029	1.39e-17	4.03e-25	ID1	20	31605283	31606515	+	1233	protein_coding	inhibitor of DNA binding 1, HLH protein [Source:HGNC Symbol;Acc:HGNC:5360]	bHLH
ENSG00000117318	89.052	21.7394	0.00504955	ID3	1	23557918	23559794	-	1797	protein_coding	inhibitor of DNA binding 3, HLH protein [Source:HGNC Symbol;Acc:HGNC:5362]	bHLH
ENSG00000172201	15.1801	1.39e-17	0.00775719	ID4	6	19837386	19840684	+	2344	protein_coding	inhibitor of DNA binding 4, HLH protein [Source:HGNC Symbol;Acc:HGNC:5363]	bHLH
ENSG00000137331	4413.08	353.774	4.14e-13	IER3	6	30743199	30744554	-	1356	protein_coding	immediate early response 3 [Source:HGNC Symbol;Acc:HGNC:5392]	-
ENSG00000272273	15.1801	0.987172	0.0391089	IER3-AS1	6	30742929	30743592	+	527	antisense	IER3 antisense RNA 1 [Source:HGNC Symbol;Acc:HGNC:53629]	-
ENSG00000188483	886.463	28.6568	1.9e-18	IER5L	9	129175552	129178262	-	2711	protein_coding	immediate early response 5 like [Source:HGNC Symbol;Acc:HGNC:23679]	-
ENSG00000169991	775.149	239.143	0.00272071	IFFO2	1	18904281	18956686	-	6188	protein_coding	intermediate filament family orphan 2 [Source:HGNC Symbol;Acc:HGNC:27006]	-
ENSG00000119917	50.5981	8.89278	0.00320773	IFIT3	10	89327894	89340971	+	2640	protein_coding	interferon induced protein with tetratricopeptide repeats 3 [Source:HGNC Symbol;Acc:HGNC:5411]	-
ENSG00000244242	63.7534	10.8692	0.00108544	IFITM10	11	1732410	1750591	-	4784	protein_coding	interferon induced transmembrane protein 10 [Source:HGNC Symbol;Acc:HGNC:40022]	-
ENSG00000111537	16565.5	1822.24	1.16e-10	IFNG	12	68154768	68159747	-	1218	protein_coding	interferon gamma [Source:HGNC Symbol;Acc:HGNC:5438]	-
ENSG00000159128	91.0759	2.96358	3.87e-09	IFNGR2	21	33402896	33479348	+	2960	protein_coding	interferon gamma receptor 2 [Source:HGNC Symbol;Acc:HGNC:5440]	-
ENSG00000119650	65.7773	19.763	0.0384131	IFT43	14	75902136	76084585	+	4172	protein_coding	intraflagellar transport 43 [Source:HGNC Symbol;Acc:HGNC:29669]	-
ENSG00000159217	18.216	1.39e-17	0.00223836	IGF2BP1	17	48997412	49055650	+	9109	protein_coding	insulin like growth factor 2 mRNA binding protein 1 [Source:HGNC Symbol;Acc:HGNC:28866]	-
ENSG00000136231	40.4787	4.93998	0.00164009	IGF2BP3	7	23310209	23470467	-	8511	protein_coding	insulin like growth factor 2 mRNA binding protein 3 [Source:HGNC Symbol;Acc:HGNC:28868]	-
ENSG00000141753	417.933	6.91638	4.3e-19	IGFBP4	17	40443461	40457731	+	2200	protein_coding	insulin like growth factor binding protein 4 [Source:HGNC Symbol;Acc:HGNC:5473]	-
ENSG00000167779	25.2996	2.96358	0.0133152	IGFBP6	12	53097436	53102345	+	1346	protein_coding	insulin like growth factor binding protein 6 [Source:HGNC Symbol;Acc:HGNC:5475]	-
ENSG00000163395	27.3235	1.39e-17	7.05e-05	IGFN1	1	201190825	201228952	+	12116	protein_coding	immunoglobulin-like and fibronectin type III domain containing 1 [Source:HGNC Symbol;Acc:HGNC:24607]	-
ENSG00000211935	42.5026	0.987172	5.56e-06	IGHV1-3	14	106005095	106005574	-	395	IG_V_gene	immunoglobulin heavy variable 1-3 [Source:HGNC Symbol;Acc:HGNC:5552]	-
ENSG00000152580	15.1801	1.39e-17	0.00775719	IGSF10	3	151425384	151458709	-	11727	protein_coding	immunoglobulin superfamily member 10 [Source:HGNC Symbol;Acc:HGNC:26384]	-
ENSG00000143061	40.4787	6.91638	0.00775719	IGSF3	1	116574399	116667755	-	7400	protein_coding	immunoglobulin superfamily member 3 [Source:HGNC Symbol;Acc:HGNC:5950]	-
ENSG00000169194	371.384	70.1611	1.27e-05	IL13	5	132656263	132661110	+	2887	protein_coding	interleukin 13 [Source:HGNC Symbol;Acc:HGNC:5973]	-
ENSG00000131724	42.5026	2.96358	0.000121692	IL13RA1	X	118727572	118794539	+	4372	protein_coding	interleukin 13 receptor subunit alpha 1 [Source:HGNC Symbol;Acc:HGNC:5974]	-
ENSG00000144730	13.1563	1.39e-17	0.0182895	IL17RD	3	57089982	57170306	-	9561	protein_coding	interleukin 17 receptor D [Source:HGNC Symbol;Acc:HGNC:17616]	-
ENSG00000115008	100.183	26.6804	0.0076025	IL1A	2	112773915	112784590	-	2124	protein_coding	interleukin 1 alpha [Source:HGNC Symbol;Acc:HGNC:5991]	-
ENSG00000115594	14.1682	1.39e-17	0.0119511	IL1R1	2	102064544	102179874	+	7083	protein_coding	interleukin 1 receptor type 1 [Source:HGNC Symbol;Acc:HGNC:5993]	-
ENSG00000196083	1327.67	511.886	0.0242721	IL1RAP	3	190514051	190659750	+	11558	protein_coding	interleukin 1 receptor accessory protein [Source:HGNC Symbol;Acc:HGNC:5995]	-
ENSG00000136689	86.0161	1.39e-17	1.51e-11	IL1RN	2	113107214	113134016	+	3256	protein_coding	interleukin 1 receptor antagonist [Source:HGNC Symbol;Acc:HGNC:6000]	-
ENSG00000134460	13186.6	4907.39	0.0147898	IL2RA	10	6010689	6062370	-	3962	protein_coding	interleukin 2 receptor subunit alpha [Source:HGNC Symbol;Acc:HGNC:6008]	-
ENSG00000164399	83.9923	0.987172	3.18e-10	IL3	5	132060529	132063204	+	1050	protein_coding	interleukin 3 [Source:HGNC Symbol;Acc:HGNC:6011]	-
ENSG00000164509	40.4787	1.39e-17	9.9e-07	IL31RA	5	55851379	55922853	+	4576	protein_coding	interleukin 31 receptor A [Source:HGNC Symbol;Acc:HGNC:18969]	-
ENSG00000136244	16.1921	1.39e-17	0.00510792	IL6	7	22725884	22732002	+	2069	protein_coding	interleukin 6 [Source:HGNC Symbol;Acc:HGNC:6018]	-
ENSG00000160712	47.5623	1.39e-17	1.28e-07	IL6R	1	154405193	154469450	+	6453	protein_coding	interleukin 6 receptor [Source:HGNC Symbol;Acc:HGNC:6019]	-
ENSG00000134352	852.057	324.128	0.0233197	IL6ST	5	55935095	55994993	-	9292	protein_coding	interleukin 6 signal transducer [Source:HGNC Symbol;Acc:HGNC:6021]	-
ENSG00000153487	893.546	284.6	0.00376478	ING1	13	110712736	110723339	+	6388	protein_coding	inhibitor of growth family member 1 [Source:HGNC Symbol;Acc:HGNC:6062]	-
ENSG00000122641	626.394	27.6686	1.55e-15	INHBA	7	41667168	41705834	-	8302	protein_coding	inhibin subunit beta A [Source:HGNC Symbol;Acc:HGNC:6066]	-
ENSG00000171105	26.3115	2.96358	0.0100273	INSR	19	7112255	7294034	-	10451	protein_coding	insulin receptor [Source:HGNC Symbol;Acc:HGNC:6091]	-
ENSG00000283154	58.6937	9.88098	0.00137553	IQCJ-SCHIP1	3	158962235	159897366	+	4409	protein_coding	IQCJ-SCHIP1 readthrough [Source:HGNC Symbol;Acc:HGNC:38842]	-
ENSG00000185950	661.812	54.3499	1.32e-11	IRS2	13	109752698	109786568	-	8138	protein_coding	insulin receptor substrate 2 [Source:HGNC Symbol;Acc:HGNC:6126]	-
ENSG00000177508	12.1443	1.39e-17	0.028112	IRX3	16	54283304	54286763	-	2911	protein_coding	iroquois homeobox 3 [Source:HGNC Symbol;Acc:HGNC:14360]	Homeobox
ENSG00000176842	78.9325	2.96358	3.35e-08	IRX5	16	54930862	54934485	+	2845	protein_coding	iroquois homeobox 5 [Source:HGNC Symbol;Acc:HGNC:14361]	Homeobox
ENSG00000143127	123.458	34.5859	0.00775719	ITGA10	1	145891208	145910189	-	6320	protein_coding	integrin subunit alpha 10 [Source:HGNC Symbol;Acc:HGNC:6135]	-
ENSG00000137809	37.4429	7.90458	0.0272597	ITGA11	15	68296533	68432162	-	10864	protein_coding	integrin subunit alpha 11 [Source:HGNC Symbol;Acc:HGNC:6136]	-
ENSG00000161638	3013.57	969.421	0.00320088	ITGA5	12	54395261	54419460	-	7577	protein_coding	integrin subunit alpha 5 [Source:HGNC Symbol;Acc:HGNC:6141]	-
ENSG00000091409	685.086	30.6332	1.11e-15	ITGA6	2	172427354	172506282	+	6533	protein_coding	integrin subunit alpha 6 [Source:HGNC Symbol;Acc:HGNC:6142]	-
ENSG00000259207	16.1921	1.39e-17	0.00510792	ITGB3	17	47253846	47311816	+	4394	protein_coding	integrin subunit beta 3 [Source:HGNC Symbol;Acc:HGNC:6156]	-
ENSG00000132470	72.8609	3.95178	4.51e-07	ITGB4	17	75721328	75757818	+	6761	protein_coding	integrin subunit beta 4 [Source:HGNC Symbol;Acc:HGNC:6158]	-
ENSG00000082781	828.782	171.945	1.67e-05	ITGB5	3	124761948	124901418	-	6447	protein_coding	integrin subunit beta 5 [Source:HGNC Symbol;Acc:HGNC:6160]	-
ENSG00000115221	17.204	1.39e-17	0.00335243	ITGB6	2	160099666	160200313	-	4687	protein_coding	integrin subunit beta 6 [Source:HGNC Symbol;Acc:HGNC:6161]	-
ENSG00000105855	63.7534	5.92818	2.41e-05	ITGB8	7	20330702	20415754	+	15156	protein_coding	integrin subunit beta 8 [Source:HGNC Symbol;Acc:HGNC:6163]	-
ENSG00000198542	30.3593	1.39e-17	2.43e-05	ITGBL1	13	101452593	101720856	+	6174	protein_coding	integrin subunit beta like 1 [Source:HGNC Symbol;Acc:HGNC:6164]	-
ENSG00000205730	1931.8	801.428	0.0447317	ITPRIPL2	16	19113932	19121629	+	7440	protein_coding	ITPRIP like 2 [Source:HGNC Symbol;Acc:HGNC:27257]	-
ENSG00000101384	94.1117	11.8574	2.1e-05	JAG1	20	10637684	10673999	-	9298	protein_coding	jagged 1 [Source:HGNC Symbol;Acc:HGNC:6188]	-
ENSG00000177606	6446.08	523.744	4.35e-13	JUN	1	58780788	58784327	-	3540	protein_coding	Jun proto-oncogene, AP-1 transcription factor subunit [Source:HGNC Symbol;Acc:HGNC:6204]	TF_bZIP
ENSG00000171223	3509.42	1398.3	0.0300898	JUNB	19	12791496	12793315	+	1820	protein_coding	JunB proto-oncogene, AP-1 transcription factor subunit [Source:HGNC Symbol;Acc:HGNC:6205]	TF_bZIP
ENSG00000173801	162.924	3.95178	7.96e-13	JUP	17	41754604	41786931	-	4942	protein_coding	junction plakoglobin [Source:HGNC Symbol;Acc:HGNC:6207]	-
ENSG00000197256	112.327	18.7748	0.000107118	KANK2	19	11164267	11197791	-	7638	protein_coding	KN motif and ankyrin repeat domains 2 [Source:HGNC Symbol;Acc:HGNC:29300]	-
ENSG00000163376	1154.63	291.517	0.000192125	KBTBD8	3	66998307	67011210	+	4736	protein_coding	kelch repeat and BTB domain containing 8 [Source:HGNC Symbol;Acc:HGNC:30691]	-
ENSG00000111262	17.204	1.39e-17	0.00335243	KCNA1	12	4909905	4918256	+	7985	protein_coding	potassium voltage-gated channel subfamily A member 1 [Source:HGNC Symbol;Acc:HGNC:6218]	-
ENSG00000162975	56.6698	1.39e-17	8.89e-09	KCNF1	2	10911937	10914225	+	2289	protein_coding	potassium voltage-gated channel modifier subfamily F member 1 [Source:HGNC Symbol;Acc:HGNC:6246]	-
ENSG00000089558	29.3473	2.96358	0.00424552	KCNH4	17	42156891	42181278	-	3924	protein_coding	potassium voltage-gated channel subfamily H member 4 [Source:HGNC Symbol;Acc:HGNC:6253]	-
ENSG00000153822	12.1443	1.39e-17	0.028112	KCNJ16	17	70053429	70135608	+	6340	protein_coding	potassium voltage-gated channel subfamily J member 16 [Source:HGNC Symbol;Acc:HGNC:6262]	-
ENSG00000164626	1079.74	261.872	0.000120291	KCNK5	6	39188973	39229450	-	3756	protein_coding	potassium two pore domain channel subfamily K member 5 [Source:HGNC Symbol;Acc:HGNC:6280]	-
ENSG00000156113	20.2399	0.987172	0.00637809	KCNMA1	10	76869601	77638369	-	35644	protein_coding	potassium calcium-activated channel subfamily M alpha 1 [Source:HGNC Symbol;Acc:HGNC:6284]	-
ENSG00000178695	96.1356	22.7276	0.00327295	KCTD12	13	76880166	76886390	-	6225	protein_coding	potassium channel tetramerization domain containing 12 [Source:HGNC Symbol;Acc:HGNC:14678]	-
ENSG00000117139	1857.93	701.62	0.0188489	KDM5B	1	202724495	202809470	-	25882	protein_coding	lysine demethylase 5B [Source:HGNC Symbol;Acc:HGNC:18039]	ARID
ENSG00000132510	8413.29	605.764	3.45e-14	KDM6B	17	7839904	7854796	+	7258	protein_coding	lysine demethylase 6B [Source:HGNC Symbol;Acc:HGNC:29012]	-
ENSG00000131773	24.2876	1.39e-17	0.000212877	KHDRBS3	8	135457457	135656722	+	8645	protein_coding	KH RNA binding domain containing, signal transduction associated 3 [Source:HGNC Symbol;Acc:HGNC:18117]	-
ENSG00000164542	16.1921	0.987172	0.0273473	KIAA0895	7	36324221	36390125	-	6728	protein_coding	KIAA0895 [Source:HGNC Symbol;Acc:HGNC:22206]	-
ENSG00000162522	68.8131	6.91638	2.4e-05	KIAA1522	1	32741885	32774970	+	5965	protein_coding	KIAA1522 [Source:HGNC Symbol;Acc:HGNC:29301]	-
ENSG00000122778	65.7773	11.8574	0.0013867	KIAA1549	7	138831381	138981318	-	12427	protein_coding	KIAA1549 [Source:HGNC Symbol;Acc:HGNC:22219]	-
ENSG00000110427	136.613	1.39e-17	4.74e-15	KIAA1549L	11	33376466	33674102	+	13012	protein_coding	KIAA1549 like [Source:HGNC Symbol;Acc:HGNC:24836]	-
ENSG00000136883	26.3115	1.39e-17	0.000101722	KIF12	9	114086126	114099291	-	3036	protein_coding	kinesin family member 12 [Source:HGNC Symbol;Acc:HGNC:21495]	-
ENSG00000137177	32.3832	1.39e-17	1.25e-05	KIF13A	6	17759183	17987623	-	11126	protein_coding	kinesin family member 13A [Source:HGNC Symbol;Acc:HGNC:14566]	-
ENSG00000117245	12.1443	1.39e-17	0.028112	KIF17	1	20664014	20718017	-	4470	protein_coding	kinesin family member 17 [Source:HGNC Symbol;Acc:HGNC:19167]	-
ENSG00000162849	11.1324	1.39e-17	0.0429964	KIF26B	1	245154985	245709431	+	14403	protein_coding	kinesin family member 26B [Source:HGNC Symbol;Acc:HGNC:25484]	-
ENSG00000166813	142.685	37.5505	0.00254961	KIF7	15	89608789	89655451	-	5001	protein_coding	kinesin family member 7 [Source:HGNC Symbol;Acc:HGNC:30497]	-
ENSG00000140859	253.999	24.704	9.15e-09	KIFC3	16	57758217	57863053	-	9600	protein_coding	kinesin family member C3 [Source:HGNC Symbol;Acc:HGNC:6326]	-
ENSG00000183853	269.178	1.39e-17	6.99e-21	KIRREL1	1	157993273	158100262	+	7872	protein_coding	kirre like nephrin family adhesion molecule 1 [Source:HGNC Symbol;Acc:HGNC:15734]	-
ENSG00000170498	11.1324	1.39e-17	0.0429964	KISS1	1	204190341	204196486	-	709	protein_coding	KiSS-1 metastasis suppressor [Source:HGNC Symbol;Acc:HGNC:6341]	-
ENSG00000116014	21.2518	1.39e-17	0.000664296	KISS1R	19	917287	921015	+	1680	protein_coding	KISS1 receptor [Source:HGNC Symbol;Acc:HGNC:4510]	-
ENSG00000155090	3589.36	335.986	9.35e-12	KLF10	8	102648779	102655902	-	4003	protein_coding	Kruppel like factor 10 [Source:HGNC Symbol;Acc:HGNC:11810]	zf-C2H2
ENSG00000136826	436.148	2.96358	4.13e-22	KLF4	9	107484852	107490482	-	3659	protein_coding	Kruppel like factor 4 [Source:HGNC Symbol;Acc:HGNC:6348]	zf-C2H2
ENSG00000119138	1033.19	315.234	0.00215663	KLF9	9	70384597	70414624	-	5175	protein_coding	Kruppel like factor 9 [Source:HGNC Symbol;Acc:HGNC:1123]	zf-C2H2
ENSG00000119771	41.4907	8.89278	0.0212129	KLHL29	2	23385217	23708611	+	11071	protein_coding	kelch like family member 29 [Source:HGNC Symbol;Acc:HGNC:29404]	-
ENSG00000183762	22.2637	1.39e-17	0.000452004	KREMEN1	22	29073078	29168333	+	7977	protein_coding	kringle containing transmembrane protein 1 [Source:HGNC Symbol;Acc:HGNC:17550]	-
ENSG00000171346	40.4787	1.39e-17	9.9e-07	KRT15	17	41513743	41522529	-	7069	protein_coding	keratin 15 [Source:HGNC Symbol;Acc:HGNC:6421]	-
ENSG00000111057	690.146	11.8574	2.48e-21	KRT18	12	52948871	52952901	+	3218	protein_coding	keratin 18 [Source:HGNC Symbol;Acc:HGNC:6430]	-
ENSG00000135480	73.8728	4.93998	1.26e-06	KRT7	12	52232520	52252186	+	4093	protein_coding	keratin 7 [Source:HGNC Symbol;Acc:HGNC:6445]	-
ENSG00000170421	1236.6	1.97537	7.37e-33	KRT8	12	52897187	52949954	-	6881	protein_coding	keratin 8 [Source:HGNC Symbol;Acc:HGNC:6446]	-
ENSG00000167767	285.369	1.39e-17	2.13e-21	KRT80	12	52168996	52192000	-	4350	protein_coding	keratin 80 [Source:HGNC Symbol;Acc:HGNC:27056]	-
ENSG00000170442	54.6459	3.95178	1.83e-05	KRT86	12	52249300	52309163	+	2394	protein_coding	keratin 86 [Source:HGNC Symbol;Acc:HGNC:6463]	-
ENSG00000212724	74.8848	1.39e-17	1.4e-10	KRTAP2-3	17	41059240	41060114	-	875	protein_coding	keratin associated protein 2-3 [Source:HGNC Symbol;Acc:HGNC:18906]	-
ENSG00000213417	12.1443	1.39e-17	0.028112	KRTAP2-4	17	41065116	41065879	-	764	protein_coding	keratin associated protein 2-4 [Source:HGNC Symbol;Acc:HGNC:18891]	-
ENSG00000196569	54.6459	9.88098	0.00283991	LAMA2	6	128883141	129516569	+	10358	protein_coding	laminin subunit alpha 2 [Source:HGNC Symbol;Acc:HGNC:6482]	-
ENSG00000130702	3699.66	11.8574	3.65e-37	LAMA5	20	62307955	62367312	-	14291	protein_coding	laminin subunit alpha 5 [Source:HGNC Symbol;Acc:HGNC:6485]	-
ENSG00000091136	382.515	17.7866	7.34e-14	LAMB1	7	107923799	108003255	-	8140	protein_coding	laminin subunit beta 1 [Source:HGNC Symbol;Acc:HGNC:6486]	-
ENSG00000172037	221.616	0.987172	6.8e-18	LAMB2	3	49121114	49133118	-	6865	protein_coding	laminin subunit beta 2 [Source:HGNC Symbol;Acc:HGNC:6487]	-
ENSG00000196878	903.666	33.5977	1.46e-17	LAMB3	1	209614870	209652466	-	4688	protein_coding	laminin subunit beta 3 [Source:HGNC Symbol;Acc:HGNC:6490]	-
ENSG00000135862	556.57	7.90458	3.42e-21	LAMC1	1	183023460	183145592	+	8406	protein_coding	laminin subunit gamma 1 [Source:HGNC Symbol;Acc:HGNC:6492]	-
ENSG00000058085	20.2399	1.39e-17	0.000995544	LAMC2	1	183186238	183244900	+	6543	protein_coding	laminin subunit gamma 2 [Source:HGNC Symbol;Acc:HGNC:6493]	-
ENSG00000166173	15.1801	1.39e-17	0.00775719	LARP6	15	70829130	70854159	-	5554	protein_coding	La ribonucleoprotein domain family member 6 [Source:HGNC Symbol;Acc:HGNC:24012]	-
ENSG00000122188	784.257	277.683	0.0119755	LAX1	1	203765176	203776233	+	3198	protein_coding	lymphocyte transmembrane adaptor 1 [Source:HGNC Symbol;Acc:HGNC:26005]	-
ENSG00000179241	42.5026	1.97537	3.01e-05	LDLRAD3	11	35943981	36232136	+	4575	protein_coding	low density lipoprotein receptor class A domain containing 3 [Source:HGNC Symbol;Acc:HGNC:27046]	-
ENSG00000168675	1341.84	65.2201	2.15e-16	LDLRAD4	18	13217498	13652755	+	16759	protein_coding	low density lipoprotein receptor class A domain containing 4 [Source:HGNC Symbol;Acc:HGNC:1224]	-
ENSG00000205213	191.258	0.987172	1.29e-16	LGR4	11	27365961	27472775	-	6340	protein_coding	leucine rich repeat containing G protein-coupled receptor 4 [Source:HGNC Symbol;Acc:HGNC:13299]	-
ENSG00000145685	41.4907	1.97537	3.9e-05	LHFPL2	5	78485215	78770021	-	7977	protein_coding	LHFPL tetraspan subfamily member 2 [Source:HGNC Symbol;Acc:HGNC:6588]	-
ENSG00000153363	61.7295	18.7748	0.0453713	LINC00467	1	211382803	211435333	+	4448	lincRNA	long intergenic non-protein coding RNA 467 [Source:HGNC Symbol;Acc:HGNC:28227]	-
ENSG00000227036	116.374	2.96358	6.88e-11	LINC00511	17	72290091	72640472	-	27605	processed_transcript	long intergenic non-protein coding RNA 511 [Source:HGNC Symbol;Acc:HGNC:43564]	-
ENSG00000260583	14.1682	1.39e-17	0.0119511	LINC00515	21	25582770	25583326	-	557	antisense	long intergenic non-protein coding RNA 515 [Source:NCBI gene;Acc:282566]	-
ENSG00000203930	40.4787	6.91638	0.00775719	LINC00632	X	140709562	140793215	+	28876	antisense	long intergenic non-protein coding RNA 632 [Source:HGNC Symbol;Acc:HGNC:27865]	-
ENSG00000285517	36.4309	0.987172	3.11e-05	LINC00941	12	30795458	30879268	+	18914	lincRNA	long intergenic non-protein coding RNA 941 [Source:NCBI gene;Acc:100287314]	-
ENSG00000251381	33.3951	1.39e-17	8.98e-06	LINC00958	11	12961842	12989548	-	2870	lincRNA	long intergenic non-protein coding RNA 958 [Source:HGNC Symbol;Acc:HGNC:48671]	-
ENSG00000240476	23.2757	1.39e-17	0.000305772	LINC00973	3	98981058	98983096	+	962	lincRNA	long intergenic non-protein coding RNA 973 [Source:HGNC Symbol;Acc:HGNC:48868]	-
ENSG00000221949	54.6459	15.8102	0.0429964	LINC01465	12	62601751	62603690	-	1940	lincRNA	long intergenic non-protein coding RNA 1465 [Source:HGNC Symbol;Acc:HGNC:26364]	-
ENSG00000226476	11.1324	1.39e-17	0.0429964	LINC01748	1	60515716	60640491	-	10622	lincRNA	long intergenic non-protein coding RNA 1748 [Source:HGNC Symbol;Acc:HGNC:52535]	-
ENSG00000248370	12.1443	1.39e-17	0.028112	LINC02434	4	188160065	188161139	+	677	lincRNA	long intergenic non-protein coding RNA 2434 [Source:HGNC Symbol;Acc:HGNC:53365]	-
ENSG00000226380	36.4309	7.90458	0.0329297	LINC-PINT	7	130876809	130913310	-	6619	lincRNA	long intergenic non-protein coding RNA, p53 induced transcript [Source:NCBI gene;Acc:378805]	-
ENSG00000166035	52.622	14.822	0.040361	LIPC	15	58410569	58569843	+	5184	protein_coding	lipase C, hepatic type [Source:HGNC Symbol;Acc:HGNC:6619]	-
ENSG00000160789	8661.22	1376.56	9.79e-08	LMNA	1	156082573	156140089	+	6985	protein_coding	lamin A/C [Source:HGNC Symbol;Acc:HGNC:6636]	-
ENSG00000134013	477.638	28.6568	5.7e-13	LOXL2	8	23297189	23425328	-	5707	protein_coding	lysyl oxidase like 2 [Source:HGNC Symbol;Acc:HGNC:6666]	-
ENSG00000198121	56.6698	1.97537	7.23e-07	LPAR1	9	110873263	111038458	-	4159	protein_coding	lysophosphatidic acid receptor 1 [Source:HGNC Symbol;Acc:HGNC:3166]	-
ENSG00000087253	14.1682	1.39e-17	0.0119511	LPCAT2	16	55508998	55586670	+	7439	protein_coding	lysophosphatidylcholine acyltransferase 2 [Source:HGNC Symbol;Acc:HGNC:26032]	-
ENSG00000173621	558.593	189.733	0.00883685	LRFN4	11	66856647	66860475	+	2828	protein_coding	leucine rich repeat and fibronectin type III domain containing 4 [Source:HGNC Symbol;Acc:HGNC:28456]	-
ENSG00000123384	102.207	0.987172	1.27e-11	LRP1	12	57128493	57213351	+	20839	protein_coding	LDL receptor related protein 1 [Source:HGNC Symbol;Acc:HGNC:6692]	-
ENSG00000147650	600.083	194.674	0.0053686	LRP12	8	104489231	104589024	-	9777	protein_coding	LDL receptor related protein 12 [Source:HGNC Symbol;Acc:HGNC:31708]	-
ENSG00000134569	37.4429	1.39e-17	2.47e-06	LRP4	11	46856868	46918642	-	8597	protein_coding	LDL receptor related protein 4 [Source:HGNC Symbol;Acc:HGNC:6696]	-
ENSG00000162337	178.103	52.3735	0.00536386	LRP5	11	68312609	68449275	+	6164	protein_coding	LDL receptor related protein 5 [Source:HGNC Symbol;Acc:HGNC:6697]	-
ENSG00000070018	59.7056	1.39e-17	4.22e-09	LRP6	12	12116025	12267012	-	10337	protein_coding	LDL receptor related protein 6 [Source:HGNC Symbol;Acc:HGNC:6698]	-
ENSG00000197147	1771.91	554.378	0.00248603	LRRC8B	1	89524836	89597864	+	8213	protein_coding	leucine rich repeat containing 8 VRAC subunit B [Source:HGNC Symbol;Acc:HGNC:30692]	-
ENSG00000125872	124.47	2.96358	2.18e-11	LRRN4	20	6040778	6054049	-	2692	protein_coding	leucine rich repeat neuronal 4 [Source:HGNC Symbol;Acc:HGNC:16208]	-
ENSG00000105699	114.351	12.8456	2.92e-06	LSR	19	35248330	35267964	+	2916	protein_coding	lipolysis stimulated lipoprotein receptor [Source:HGNC Symbol;Acc:HGNC:29572]	-
ENSG00000119681	293.464	6.91638	6.25e-16	LTBP2	14	74498170	74612378	-	9091	protein_coding	latent transforming growth factor beta binding protein 2 [Source:HGNC Symbol;Acc:HGNC:6715]	-
ENSG00000090006	1473.39	336.975	4.58e-05	LTBP4	19	40592883	40629818	+	8108	protein_coding	latent transforming growth factor beta binding protein 4 [Source:HGNC Symbol;Acc:HGNC:6717]	-
ENSG00000248323	299.536	79.0549	0.000983585	LUCAT1	5	91054834	91314547	-	16538	antisense	lung cancer associated transcript 1 [Source:HGNC Symbol;Acc:HGNC:48498]	-
ENSG00000160886	37.4429	1.39e-17	2.47e-06	LY6K	8	142700111	142705127	+	4049	protein_coding	lymphocyte antigen 6 family member K [Source:HGNC Symbol;Acc:HGNC:24225]	-
ENSG00000088899	29.3473	5.92818	0.046027	LZTS3	20	3162617	3173592	-	5395	protein_coding	leucine zipper tumor suppressor family member 3 [Source:HGNC Symbol;Acc:HGNC:30139]	-
ENSG00000172264	15.1801	1.39e-17	0.00775719	MACROD2	20	13995369	16053197	+	11428	protein_coding	MACRO domain containing 2 [Source:HGNC Symbol;Acc:HGNC:16126]	-
ENSG00000185022	2332.53	258.907	2.94e-10	MAFF	22	38200767	38216511	+	5615	protein_coding	MAF bZIP transcription factor F [Source:HGNC Symbol;Acc:HGNC:6780]	TF_bZIP
ENSG00000151276	18.216	1.39e-17	0.00223836	MAGI1	3	65353525	66038834	-	11649	protein_coding	membrane associated guanylate kinase, WW and PDZ domain containing 1 [Source:HGNC Symbol;Acc:HGNC:946]	-
ENSG00000111837	80.9564	14.822	0.000733785	MAK	6	10762723	10838555	-	4226	protein_coding	male germ cell associated kinase [Source:HGNC Symbol;Acc:HGNC:6816]	-
ENSG00000144063	34.4071	1.39e-17	6.46e-06	MALL	2	110083870	110116566	-	3167	protein_coding	mal, T cell differentiation protein like [Source:HGNC Symbol;Acc:HGNC:6818]	-
ENSG00000165072	21.2518	1.97537	0.0163348	MAMDC2	9	70043581	70226970	+	3854	protein_coding	MAM domain containing 2 [Source:HGNC Symbol;Acc:HGNC:23673]	-
ENSG00000131711	94.1117	1.97537	4.03e-10	MAP1B	5	72107234	72209570	+	12630	protein_coding	microtubule associated protein 1B [Source:HGNC Symbol;Acc:HGNC:6836]	-
ENSG00000121653	47.5623	11.8574	0.0265475	MAPK8IP1	11	45885651	45906465	+	3498	protein_coding	mitogen-activated protein kinase 8 interacting protein 1 [Source:HGNC Symbol;Acc:HGNC:6882]	-
ENSG00000166974	3227.09	1352.84	0.0478834	MAPRE2	18	34976928	35143470	+	6180	protein_coding	microtubule associated protein RP/EB family member 2 [Source:HGNC Symbol;Acc:HGNC:6891]	-
ENSG00000186868	26.3115	1.39e-17	0.000101722	MAPT	17	45894382	46028334	+	14920	protein_coding	microtubule associated protein tau [Source:HGNC Symbol;Acc:HGNC:6893]	-
ENSG00000117791	26.3115	1.39e-17	0.000101722	MARC2	1	220748225	220784815	+	2597	protein_coding	mitochondrial amidoxime reducing component 2 [Source:HGNC Symbol;Acc:HGNC:26064]	-
ENSG00000277443	244.891	8.89278	2e-13	MARCKS	6	113857362	113863471	+	4275	protein_coding	myristoylated alanine rich protein kinase C substrate [Source:HGNC Symbol;Acc:HGNC:6759]	-
ENSG00000116141	12.1443	1.39e-17	0.028112	MARK1	1	220528183	220664461	+	5417	protein_coding	microtubule affinity regulating kinase 1 [Source:HGNC Symbol;Acc:HGNC:6896]	-
ENSG00000105613	53.634	10.8692	0.00591912	MAST1	19	12833951	12874951	+	6533	protein_coding	microtubule associated serine/threonine kinase 1 [Source:HGNC Symbol;Acc:HGNC:19034]	-
ENSG00000198125	47.5623	2.96358	3.39e-05	MB	22	35606764	35637951	-	2168	protein_coding	myoglobin [Source:HGNC Symbol;Acc:HGNC:6915]	-
ENSG00000110492	139.649	27.6686	0.000235937	MDK	11	46380756	46383837	+	2196	protein_coding	midkine [Source:HGNC Symbol;Acc:HGNC:6972]	-
ENSG00000162591	118.398	3.95178	2.48e-10	MEGF6	1	3489920	3611495	-	7039	protein_coding	multiple EGF like domains 6 [Source:HGNC Symbol;Acc:HGNC:3232]	-
ENSG00000105976	417.933	7.90458	1.48e-18	MET	7	116672390	116798386	+	7039	protein_coding	MET proto-oncogene, receptor tyrosine kinase [Source:HGNC Symbol;Acc:HGNC:7029]	-
ENSG00000176845	1634.29	632.446	0.0243073	METRNL	17	83079691	83095119	+	2626	protein_coding	meteorin like, glial cell differentiation regulator [Source:HGNC Symbol;Acc:HGNC:27584]	-
ENSG00000254726	21.2518	0.987172	0.00448505	MEX3A	1	156072013	156081998	-	6124	protein_coding	mex-3 RNA binding family member A [Source:HGNC Symbol;Acc:HGNC:33482]	-
ENSG00000183496	42.5026	9.88098	0.0292248	MEX3B	15	82041778	82046141	-	4364	protein_coding	mex-3 RNA binding family member B [Source:HGNC Symbol;Acc:HGNC:25297]	-
ENSG00000198948	11.1324	1.39e-17	0.0429964	MFAP3L	4	169986597	170033031	-	8741	protein_coding	microfibril associated protein 3 like [Source:HGNC Symbol;Acc:HGNC:29083]	-
ENSG00000168389	406.802	85.9722	4.55e-05	MFSD2A	1	39955112	39969968	+	4007	protein_coding	major facilitator superfamily domain containing 2A [Source:HGNC Symbol;Acc:HGNC:25897]	-
ENSG00000164877	77.9206	15.8102	0.00179395	MICALL2	7	1428465	1459502	-	8843	protein_coding	MICAL like 2 [Source:HGNC Symbol;Acc:HGNC:29672]	-
ENSG00000101871	37.4429	1.39e-17	2.47e-06	MID1	X	10445310	10833654	-	9295	protein_coding	midline 1 [Source:HGNC Symbol;Acc:HGNC:7095]	-
ENSG00000080561	29.3473	0.987172	0.00028615	MID2	X	107825755	107927193	+	3097	protein_coding	midline 2 [Source:HGNC Symbol;Acc:HGNC:7096]	-
ENSG00000151338	18.216	1.39e-17	0.00223836	MIPOL1	14	37197913	37552361	+	20250	protein_coding	mirror-image polydactyly 1 [Source:HGNC Symbol;Acc:HGNC:21460]	-
ENSG00000255248	23.2757	1.39e-17	0.000305772	MIR100HG	11	122028327	122556721	-	19385	processed_transcript	mir-100-let-7a-2-mir-125b-1 cluster host gene [Source:HGNC Symbol;Acc:HGNC:39522]	-
ENSG00000225206	16.1921	1.39e-17	0.00510792	MIR137HG	1	97933474	98049863	-	7172	lincRNA	MIR137 host gene [Source:HGNC Symbol;Acc:HGNC:42871]	-
ENSG00000215417	242.867	81.0313	0.0126866	MIR17HG	13	91347820	91354579	+	3492	processed_transcript	miR-17-92a-1 cluster host gene [Source:HGNC Symbol;Acc:HGNC:23564]	-
ENSG00000207607	12.1443	1.39e-17	0.028112	MIR200A	1	1167863	1167952	+	90	miRNA	microRNA 200a [Source:HGNC Symbol;Acc:HGNC:31578]	-
ENSG00000186594	435.136	139.335	0.00536614	MIR22HG	17	1711493	1717174	-	2986	lincRNA	MIR22 host gene [Source:HGNC Symbol;Acc:HGNC:28219]	-
ENSG00000207547	33.3951	6.91638	0.0350866	MIR25	7	100093560	100093643	-	84	miRNA	microRNA 25 [Source:HGNC Symbol;Acc:HGNC:31609]	-
ENSG00000275708	620.322	1.97537	2.17e-26	MIR3648-1	21	8208473	8208652	+	180	miRNA	microRNA 3648-1 [Source:HGNC Symbol;Acc:HGNC:38941]	-
ENSG00000277437	89.052	1.39e-17	8.77e-12	MIR3687-1	21	8208844	8208904	+	61	miRNA	microRNA 3687-1 [Source:HGNC Symbol;Acc:HGNC:38946]	-
ENSG00000251230	63.7534	1.97537	1.45e-07	MIR3945HG	4	184844585	184855751	-	986	lincRNA	MIR3945 host gene [Source:HGNC Symbol;Acc:HGNC:52002]	-
ENSG00000278598	11.1324	1.39e-17	0.0429964	MIR6775	16	87834592	87834660	-	69	miRNA	microRNA 6775 [Source:HGNC Symbol;Acc:HGNC:50100]	-
ENSG00000187098	31.3712	2.96358	0.00238782	MITF	3	69739435	69968337	+	7181	protein_coding	melanogenesis associated transcription factor [Source:HGNC Symbol;Acc:HGNC:7105]	bHLH
ENSG00000178053	97.1475	18.7748	0.000610223	MLF1	3	158571163	158607252	+	3569	protein_coding	myeloid leukemia factor 1 [Source:HGNC Symbol;Acc:HGNC:7125]	-
ENSG00000196549	23.2757	1.39e-17	0.000305772	MME	3	155024124	155183729	+	9620	protein_coding	membrane metalloendopeptidase [Source:HGNC Symbol;Acc:HGNC:7154]	-
ENSG00000196611	20.2399	1.39e-17	0.000995544	MMP1	11	102789920	102798160	-	1970	protein_coding	matrix metallopeptidase 1 [Source:HGNC Symbol;Acc:HGNC:7155]	-
ENSG00000156103	22.2637	1.39e-17	0.000452004	MMP16	8	88032009	88328025	-	12115	protein_coding	matrix metallopeptidase 16 [Source:HGNC Symbol;Acc:HGNC:7162]	-
ENSG00000198598	29.3473	1.39e-17	3.39e-05	MMP17	12	131828393	131851783	+	4003	protein_coding	matrix metallopeptidase 17 [Source:HGNC Symbol;Acc:HGNC:7163]	-
ENSG00000130675	27.3235	3.95178	0.0184837	MNX1	7	156994051	157010651	-	4202	protein_coding	motor neuron and pancreas homeobox 1 [Source:HGNC Symbol;Acc:HGNC:4979]	Homeobox
ENSG00000124615	18.216	1.39e-17	0.00223836	MOCS1	6	39899578	39934551	-	5174	protein_coding	molybdenum cofactor synthesis 1 [Source:HGNC Symbol;Acc:HGNC:7190]	-
ENSG00000080823	193.282	54.3499	0.00321407	MOK	14	102224500	102305200	-	10996	protein_coding	MOK protein kinase [Source:HGNC Symbol;Acc:HGNC:9833]	-
ENSG00000107186	28.3354	1.39e-17	4.84e-05	MPDZ	9	13105704	13279590	-	11273	protein_coding	multiple PDZ domain crumbs cell polarity complex component [Source:HGNC Symbol;Acc:HGNC:7208]	-
ENSG00000108852	19.2279	1.97537	0.030835	MPP2	17	43875357	43909711	-	6114	protein_coding	membrane palmitoylated protein 2 [Source:HGNC Symbol;Acc:HGNC:7220]	-
ENSG00000161647	22.2637	1.39e-17	0.000452004	MPP3	17	43800799	43833170	-	4491	protein_coding	membrane palmitoylated protein 3 [Source:HGNC Symbol;Acc:HGNC:7221]	-
ENSG00000160588	770.089	280.647	0.0161969	MPZL3	11	118226690	118252350	-	3968	protein_coding	myelin protein zero like 3 [Source:HGNC Symbol;Acc:HGNC:27279]	-
ENSG00000011028	462.459	5.92818	1.31e-20	MRC2	17	62627401	62693597	+	6860	protein_coding	mannose receptor C type 2 [Source:HGNC Symbol;Acc:HGNC:16875]	-
ENSG00000259494	135.601	49.4089	0.0425816	MRPL46	15	88459476	88467419	-	6432	protein_coding	mitochondrial ribosomal protein L46 [Source:HGNC Symbol;Acc:HGNC:1192]	-
ENSG00000178860	285.369	64.2319	0.000167341	MSC	8	71841549	71844468	-	2113	protein_coding	musculin [Source:HGNC Symbol;Acc:HGNC:7321]	bHLH
ENSG00000174099	40.4787	0.987172	9.7e-06	MSRB3	12	65278643	65491430	+	7405	protein_coding	methionine sulfoxide reductase B3 [Source:HGNC Symbol;Acc:HGNC:27375]	-
ENSG00000164078	57.6817	5.92818	7.89e-05	MST1R	3	49887002	49903873	-	5252	protein_coding	macrophage stimulating 1 receptor [Source:HGNC Symbol;Acc:HGNC:7381]	-
ENSG00000125148	4832.03	1987.27	0.0399077	MT2A	16	56608199	56609497	+	1299	protein_coding	metallothionein 2A [Source:HGNC Symbol;Acc:HGNC:7406]	-
ENSG00000168502	107.267	2.96358	2.71e-10	MTCL1	18	8705661	8832778	+	12665	protein_coding	microtubule crosslinking factor 1 [Source:HGNC Symbol;Acc:HGNC:29121]	-
ENSG00000225972	61.7295	12.8456	0.00449692	MTND1P23	1	629062	629433	+	372	unprocessed_pseudogene	MT-ND1 pseudogene 23 [Source:HGNC Symbol;Acc:HGNC:42092]	-
ENSG00000132613	38.4548	8.89278	0.0377456	MTSS1L	16	70661204	70686066	-	4999	protein_coding	MTSS1L, I-BAR domain containing [Source:HGNC Symbol;Acc:HGNC:25094]	-
ENSG00000236675	225.664	55.3381	0.000599388	MTX1P1	1	155230975	155234325	+	838	unprocessed_pseudogene	metaxin 1 pseudogene 1 [Source:HGNC Symbol;Acc:HGNC:7505]	-
ENSG00000179820	8921.29	1391.38	6.97e-08	MYADM	19	53866223	53876437	+	3675	protein_coding	myeloid associated differentiation marker [Source:HGNC Symbol;Acc:HGNC:7544]	-
ENSG00000136997	7416.53	1916.12	0.000182522	MYC	8	127735434	127741434	+	3001	protein_coding	MYC proto-oncogene, bHLH transcription factor [Source:HGNC Symbol;Acc:HGNC:7553]	bHLH
ENSG00000172927	146.733	0.987172	1.85e-14	MYEOV	11	69294138	69367726	+	3760	protein_coding	myeloma overexpressed [Source:HGNC Symbol;Acc:HGNC:7563]	-
ENSG00000133026	360.253	106.724	0.00291801	MYH10	17	8474205	8630761	-	9011	protein_coding	myosin heavy chain 10 [Source:HGNC Symbol;Acc:HGNC:7568]	-
ENSG00000145555	599.071	1.39e-17	2.43e-28	MYO10	5	16661914	16936276	-	13963	protein_coding	myosin X [Source:HGNC Symbol;Acc:HGNC:7593]	-
ENSG00000138119	455.375	41.5033	2.31e-10	MYOF	10	93306429	93482317	-	8473	protein_coding	myoferlin [Source:HGNC Symbol;Acc:HGNC:3656]	-
ENSG00000138347	50.5981	1.39e-17	4.18e-08	MYPN	10	68106117	68212017	+	7060	protein_coding	myopalladin [Source:HGNC Symbol;Acc:HGNC:23246]	-
ENSG00000145911	709.373	107.713	2.18e-07	N4BP3	5	178113443	178126087	+	6080	protein_coding	NEDD4 binding protein 3 [Source:HGNC Symbol;Acc:HGNC:29852]	-
ENSG00000166886	3420.37	286.576	1.1e-12	NAB2	12	57088894	57095476	+	3010	protein_coding	NGFI-A binding protein 2 [Source:HGNC Symbol;Acc:HGNC:7627]	-
ENSG00000105835	7593.62	1387.43	1.03e-06	NAMPT	7	106248285	106286326	-	9049	protein_coding	nicotinamide phosphoribosyltransferase [Source:HGNC Symbol;Acc:HGNC:30092]	-
ENSG00000229644	752.886	147.241	7.82e-06	NAMPTP1	10	36521721	36524234	-	2514	processed_pseudogene	nicotinamide phosphoribosyltransferase pseudogene 1 [Source:HGNC Symbol;Acc:HGNC:17633]	-
ENSG00000185818	23.2757	1.97537	0.00846625	NAT8L	4	2059512	2069089	+	5871	protein_coding	N-acetyltransferase 8 like [Source:HGNC Symbol;Acc:HGNC:26742]	-
ENSG00000166833	61.7295	6.91638	8.85e-05	NAV2	11	19350724	20121598	+	14673	protein_coding	neuron navigator 2 [Source:HGNC Symbol;Acc:HGNC:15997]	-
ENSG00000067798	44.5265	1.39e-17	2.98e-07	NAV3	12	77324641	78213008	+	13265	protein_coding	neuron navigator 3 [Source:HGNC Symbol;Acc:HGNC:15998]	-
ENSG00000172915	16.1921	1.39e-17	0.00510792	NBEA	13	34942287	35673022	+	11949	protein_coding	neurobeachin [Source:HGNC Symbol;Acc:HGNC:7648]	-
ENSG00000158747	438.172	164.04	0.0251109	NBL1	1	19596979	19658456	+	3596	protein_coding	NBL1, DAN family BMP antagonist [Source:HGNC Symbol;Acc:HGNC:7650]	-
ENSG00000061676	339.002	53.3617	1.32e-06	NCKAP1	2	182909115	183038858	-	22520	protein_coding	NCK associated protein 1 [Source:HGNC Symbol;Acc:HGNC:7666]	-
ENSG00000176771	20.2399	1.39e-17	0.000995544	NCKAP5	2	132671799	133568463	-	9552	protein_coding	NCK associated protein 5 [Source:HGNC Symbol;Acc:HGNC:29847]	-
ENSG00000167566	39.4668	1.39e-17	1.32e-06	NCKAP5L	12	49791146	49828750	-	8090	protein_coding	NCK associated protein 5 like [Source:HGNC Symbol;Acc:HGNC:29321]	-
ENSG00000188211	216.557	22.7276	5.08e-08	NCR3LG1	11	17351726	17377341	+	6438	protein_coding	natural killer cell cytotoxicity receptor 3 ligand 1 [Source:HGNC Symbol;Acc:HGNC:42400]	-
ENSG00000107130	426.029	142.3	0.00832204	NCS1	9	130172578	130237304	+	5289	protein_coding	neuronal calcium sensor 1 [Source:HGNC Symbol;Acc:HGNC:3953]	-
ENSG00000070614	197.33	61.2673	0.00795834	NDST1	5	150485818	150558211	+	9529	protein_coding	N-deacetylase and N-sulfotransferase 1 [Source:HGNC Symbol;Acc:HGNC:7680]	-
ENSG00000078114	17.204	1.39e-17	0.00335243	NEBL	10	20779973	21174187	-	13654	protein_coding	nebulette [Source:HGNC Symbol;Acc:HGNC:16932]	-
ENSG00000130202	117.386	5.92818	3.93e-09	NECTIN2	19	44846175	44889228	+	3747	protein_coding	nectin cell adhesion molecule 2 [Source:HGNC Symbol;Acc:HGNC:9707]	-
ENSG00000049759	143.697	21.7394	1.52e-05	NEDD4L	18	58044367	58401540	+	17455	protein_coding	neural precursor cell expressed, developmentally down-regulated 4-like, E3 ubiquitin protein ligase [Source:HGNC Symbol;Acc:HGNC:7728]	-
ENSG00000172260	39.4668	1.39e-17	1.32e-06	NEGR1	1	71395940	72282734	-	13406	protein_coding	neuronal growth regulator 1 [Source:HGNC Symbol;Acc:HGNC:17302]	-
ENSG00000102908	4629.64	1714.52	0.0144745	NFAT5	16	69565094	69704666	+	16401	protein_coding	nuclear factor of activated T cells 5 [Source:HGNC Symbol;Acc:HGNC:7774]	RHD
ENSG00000131196	1326.66	301.399	4.24e-05	NFATC1	18	79395856	79529325	+	9068	protein_coding	nuclear factor of activated T cells 1 [Source:HGNC Symbol;Acc:HGNC:7775]	RHD
ENSG00000147862	29.3473	1.39e-17	3.39e-05	NFIB	9	14081843	14398983	-	12765	protein_coding	nuclear factor I B [Source:HGNC Symbol;Acc:HGNC:7785]	CTF/NFI
ENSG00000167604	3791.75	442.712	5.42e-10	NFKBID	19	35887653	35902303	-	3198	protein_coding	NFKB inhibitor delta [Source:HGNC Symbol;Acc:HGNC:15671]	-
ENSG00000188158	37.4429	4.93998	0.00337076	NHS	X	17375420	17735994	+	10394	protein_coding	NHS actin remodeling regulator [Source:HGNC Symbol;Acc:HGNC:7820]	-
ENSG00000116962	200.366	1.97537	4.89e-16	NID1	1	235975830	236065162	-	5864	protein_coding	nidogen 1 [Source:HGNC Symbol;Acc:HGNC:7821]	-
ENSG00000172548	38.4548	3.95178	0.00104502	NIPAL4	5	157460019	157474717	+	4208	protein_coding	NIPA like domain containing 4 [Source:HGNC Symbol;Acc:HGNC:28018]	-
ENSG00000169992	109.291	27.6686	0.00424552	NLGN2	17	7404874	7419860	+	5550	protein_coding	neuroligin 2 [Source:HGNC Symbol;Acc:HGNC:14290]	-
ENSG00000103202	137.625	23.7158	6.32e-05	NME4	16	396725	410367	+	3670	protein_coding	NME/NM23 nucleoside diphosphate kinase 4 [Source:HGNC Symbol;Acc:HGNC:7852]	-
ENSG00000109255	18.216	1.39e-17	0.00223836	NMU	4	55595229	55636698	-	975	protein_coding	neuromedin U [Source:HGNC Symbol;Acc:HGNC:7859]	-
ENSG00000166741	70.837	4.93998	2.23e-06	NNMT	11	114257787	114313285	+	2919	protein_coding	nicotinamide N-methyltransferase [Source:HGNC Symbol;Acc:HGNC:7861]	-
ENSG00000151014	403.766	159.099	0.0400808	NOCT	4	139015789	139045939	+	2504	protein_coding	nocturnin [Source:HGNC Symbol;Acc:HGNC:14254]	Others
ENSG00000183691	40.4787	1.39e-17	9.9e-07	NOG	17	56593699	56595590	+	1892	protein_coding	noggin [Source:HGNC Symbol;Acc:HGNC:7866]	-
ENSG00000170485	29.3473	1.39e-17	3.39e-05	NPAS2	2	100820152	100996829	+	12491	protein_coding	neuronal PAS domain protein 2 [Source:HGNC Symbol;Acc:HGNC:7895]	bHLH
ENSG00000161270	15.1801	1.39e-17	0.00775719	NPHS1	19	35825964	35869287	-	5459	protein_coding	NPHS1, nephrin [Source:HGNC Symbol;Acc:HGNC:7908]	-
ENSG00000168743	295.488	0.987172	1.88e-20	NPNT	4	105894775	106004027	+	6117	protein_coding	nephronectin [Source:HGNC Symbol;Acc:HGNC:27405]	-
ENSG00000171246	161.912	18.7748	6.17e-07	NPTX1	17	80467148	80477843	-	6703	protein_coding	neuronal pentraxin 1 [Source:HGNC Symbol;Acc:HGNC:7952]	-
ENSG00000181019	876.343	354.762	0.0413103	NQO1	16	69706996	69726951	-	3254	protein_coding	NAD(P)H quinone dehydrogenase 1 [Source:HGNC Symbol;Acc:HGNC:2874]	-
ENSG00000185551	45.5384	1.39e-17	2.24e-07	NR2F2	15	96325938	96340263	+	6459	protein_coding	nuclear receptor subfamily 2 group F member 2 [Source:HGNC Symbol;Acc:HGNC:7976]	RXR-like
ENSG00000160113	177.091	41.5033	0.000566618	NR2F6	19	17231883	17245940	-	2676	protein_coding	nuclear receptor subfamily 2 group F member 6 [Source:HGNC Symbol;Acc:HGNC:7977]	RXR-like
ENSG00000123358	718.48	30.6332	4.39e-16	NR4A1	12	52022832	52059507	+	7295	protein_coding	nuclear receptor subfamily 4 group A member 1 [Source:HGNC Symbol;Acc:HGNC:7980]	NGFIB-like
ENSG00000153234	2026.92	167.004	1.38e-12	NR4A2	2	156324432	156342348	-	3967	protein_coding	nuclear receptor subfamily 4 group A member 2 [Source:HGNC Symbol;Acc:HGNC:7981]	NGFIB-like
ENSG00000119508	7856.72	83.0077	2.54e-31	NR4A3	9	99821855	99866891	+	6314	protein_coding	nuclear receptor subfamily 4 group A member 3 [Source:HGNC Symbol;Acc:HGNC:7982]	NGFIB-like
ENSG00000198435	147.745	29.645	0.000230982	NRARP	9	137300482	137302251	-	1770	protein_coding	NOTCH regulated ankyrin repeat protein [Source:HGNC Symbol;Acc:HGNC:33843]	-
ENSG00000157168	69.8251	1.39e-17	4.08e-10	NRG1	8	31639386	32767959	+	11328	protein_coding	neuregulin 1 [Source:HGNC Symbol;Acc:HGNC:7997]	-
ENSG00000158458	26.3115	0.987172	0.000771412	NRG2	5	139846779	140043299	-	4520	protein_coding	neuregulin 2 [Source:HGNC Symbol;Acc:HGNC:7998]	-
ENSG00000175352	81.9684	25.6922	0.0346019	NRIP3	11	8980576	9004049	-	4123	protein_coding	nuclear receptor interacting protein 3 [Source:HGNC Symbol;Acc:HGNC:1167]	-
ENSG00000099250	46.5504	1.39e-17	1.69e-07	NRP1	10	33177492	33336262	-	11522	protein_coding	neuropilin 1 [Source:HGNC Symbol;Acc:HGNC:8004]	-
ENSG00000118257	69.8251	8.89278	0.000103294	NRP2	2	205681990	205798133	+	13896	protein_coding	neuropilin 2 [Source:HGNC Symbol;Acc:HGNC:8005]	-
ENSG00000135318	199.354	18.7748	2.27e-08	NT5E	6	85449584	85495791	+	4533	protein_coding	5'-nucleotidase ecto [Source:HGNC Symbol;Acc:HGNC:8021]	-
ENSG00000074527	24.2876	1.39e-17	0.000212877	NTN4	12	95657807	95791152	-	4166	protein_coding	netrin 4 [Source:HGNC Symbol;Acc:HGNC:13658]	-
ENSG00000163545	210.485	51.3853	0.000663999	NUAK2	1	205302059	205321791	-	3441	protein_coding	NUAK family kinase 2 [Source:HGNC Symbol;Acc:HGNC:29558]	-
ENSG00000112874	33.3951	1.39e-17	8.98e-06	NUDT12	5	103548855	103562793	-	4304	protein_coding	nudix hydrolase 12 [Source:HGNC Symbol;Acc:HGNC:18826]	-
ENSG00000105245	214.533	79.0549	0.0339068	NUMBL	19	40665905	40690972	-	5823	protein_coding	NUMB like, endocytic adaptor protein [Source:HGNC Symbol;Acc:HGNC:8061]	-
ENSG00000167693	75.8967	7.90458	1.67e-05	NXN	17	799313	979770	-	5880	protein_coding	nucleoredoxin [Source:HGNC Symbol;Acc:HGNC:18008]	-
ENSG00000182379	107.267	16.7984	7.14e-05	NXPH4	12	57216795	57226449	+	2150	protein_coding	neurexophilin 4 [Source:HGNC Symbol;Acc:HGNC:8078]	-
ENSG00000124006	65.7773	3.95178	1.81e-06	OBSL1	2	219550729	219571859	-	9611	protein_coding	obscurin like 1 [Source:HGNC Symbol;Acc:HGNC:29092]	-
ENSG00000197822	29.3473	0.987172	0.00028615	OCLN	5	69492292	69558104	+	6761	protein_coding	occludin [Source:HGNC Symbol;Acc:HGNC:8104]	-
ENSG00000079482	20.2399	1.39e-17	0.000995544	OPHN1	X	68042344	68433913	-	8224	protein_coding	oligophrenin 1 [Source:HGNC Symbol;Acc:HGNC:8148]	-
ENSG00000144645	128.518	7.90458	7.87e-09	OSBPL10	3	31657890	32077580	-	11976	protein_coding	oxysterol binding protein like 10 [Source:HGNC Symbol;Acc:HGNC:16395]	-
ENSG00000141447	54.6459	1.39e-17	1.48e-08	OSBPL1A	18	24162044	24397880	-	8030	protein_coding	oxysterol binding protein like 1A [Source:HGNC Symbol;Acc:HGNC:16398]	-
ENSG00000170909	22.2637	0.987172	0.0031546	OSCAR	19	54094668	54102692	-	2084	protein_coding	osteoclast associated, immunoglobulin-like receptor [Source:HGNC Symbol;Acc:HGNC:29960]	-
ENSG00000140961	31.3712	1.39e-17	1.74e-05	OSGIN1	16	83948282	83966332	+	3460	protein_coding	oxidative stress induced growth inhibitor 1 [Source:HGNC Symbol;Acc:HGNC:30093]	-
ENSG00000145623	148.757	20.7512	5.98e-06	OSMR	5	38845858	38945596	+	7174	protein_coding	oncostatin M receptor [Source:HGNC Symbol;Acc:HGNC:8507]	-
ENSG00000164920	64.7653	1.39e-17	1.27e-09	OSR2	8	98944403	98952104	+	2930	protein_coding	odd-skipped related transciption factor 2 [Source:HGNC Symbol;Acc:HGNC:15830]	zf-C2H2
ENSG00000089723	31.3712	1.97537	0.00069653	OTUB2	14	94026329	94048930	+	4252	protein_coding	OTU deubiquitinase, ubiquitin aldehyde binding 2 [Source:HGNC Symbol;Acc:HGNC:20351]	-
ENSG00000083454	541.39	218.391	0.0435271	P2RX5	17	3672199	3696404	-	4190	protein_coding	purinergic receptor P2X 5 [Source:HGNC Symbol;Acc:HGNC:8536]	-
ENSG00000244165	665.859	103.76	3.5e-07	P2RY11	19	10111538	10115372	+	2295	protein_coding	purinergic receptor P2Y11 [Source:HGNC Symbol;Acc:HGNC:8540]	-
ENSG00000090530	143.697	1.39e-17	1.61e-15	P3H2	3	189956728	190122437	-	5605	protein_coding	prolyl 3-hydroxylase 2 [Source:HGNC Symbol;Acc:HGNC:19317]	-
ENSG00000110811	19.2279	1.39e-17	0.00147335	P3H3	12	6828410	6839851	+	4601	protein_coding	prolyl 3-hydroxylase 3 [Source:HGNC Symbol;Acc:HGNC:19318]	-
ENSG00000165912	30.3593	2.96358	0.00320088	PACSIN3	11	47177525	47186443	-	2752	protein_coding	protein kinase C and casein kinase substrate in neurons 3 [Source:HGNC Symbol;Acc:HGNC:8572]	-
ENSG00000142623	22.2637	1.39e-17	0.000452004	PADI1	1	17205126	17246005	+	4903	protein_coding	peptidyl arginine deiminase 1 [Source:HGNC Symbol;Acc:HGNC:18367]	-
ENSG00000117115	901.642	1.39e-17	2.93e-32	PADI2	1	17066761	17119435	-	5984	protein_coding	peptidyl arginine deiminase 2 [Source:HGNC Symbol;Acc:HGNC:18341]	-
ENSG00000142619	57.6817	1.39e-17	6.92e-09	PADI3	1	17249098	17284233	+	3189	protein_coding	peptidyl arginine deiminase 3 [Source:HGNC Symbol;Acc:HGNC:18337]	-
ENSG00000099864	25.2996	1.39e-17	0.000145926	PALM	19	708939	748329	+	4908	protein_coding	paralemmin [Source:HGNC Symbol;Acc:HGNC:8594]	-
ENSG00000073150	23.2757	2.96358	0.0239294	PANX2	22	50170731	50180294	+	3102	protein_coding	pannexin 2 [Source:HGNC Symbol;Acc:HGNC:8600]	-
ENSG00000148498	202.39	0.987172	4.26e-17	PARD3	10	34109560	34815325	-	6513	protein_coding	par-3 family cell polarity regulator [Source:HGNC Symbol;Acc:HGNC:16051]	-
ENSG00000197702	109.291	1.39e-17	2.6e-13	PARVA	11	12377185	12535356	+	12849	protein_coding	parvin alpha [Source:HGNC Symbol;Acc:HGNC:14652]	-
ENSG00000177425	133.577	20.7512	2.83e-05	PAWR	12	79574979	79691097	-	11668	protein_coding	pro-apoptotic WT1 regulator [Source:HGNC Symbol;Acc:HGNC:8614]	-
ENSG00000125618	425.017	88.9368	3.81e-05	PAX8	2	113215997	113278950	-	7400	protein_coding	paired box 8 [Source:HGNC Symbol;Acc:HGNC:8622]	PAX
ENSG00000169851	25.2996	1.39e-17	0.000145926	PCDH7	4	30720415	31146805	+	12249	protein_coding	protocadherin 7 [Source:HGNC Symbol;Acc:HGNC:8659]	-
ENSG00000186472	16.1921	1.39e-17	0.00510792	PCLO	7	82754013	83162930	-	22873	protein_coding	piccolo presynaptic cytomatrix protein [Source:HGNC Symbol;Acc:HGNC:13406]	-
ENSG00000188389	25.2996	0.987172	0.00108812	PDCD1	2	241849881	241858908	-	2114	protein_coding	programmed cell death 1 [Source:HGNC Symbol;Acc:HGNC:8760]	-
ENSG00000112541	45.5384	1.39e-17	2.24e-07	PDE10A	6	165327287	165988078	-	22022	protein_coding	phosphodiesterase 10A [Source:HGNC Symbol;Acc:HGNC:8772]	-
ENSG00000197461	262.094	9.88098	1.56e-13	PDGFA	7	497258	520296	-	4151	protein_coding	platelet derived growth factor subunit A [Source:HGNC Symbol;Acc:HGNC:8799]	-
ENSG00000100311	141.673	0.987172	3.43e-14	PDGFB	22	39223359	39244751	-	3761	protein_coding	platelet derived growth factor subunit B [Source:HGNC Symbol;Acc:HGNC:8800]	-
ENSG00000145431	59.7056	1.39e-17	4.22e-09	PDGFC	4	156760454	156971394	-	5593	protein_coding	platelet derived growth factor C [Source:HGNC Symbol;Acc:HGNC:8801]	-
ENSG00000242265	408.826	18.7748	3.75e-14	PEG10	7	94656325	94669695	+	6689	protein_coding	paternally expressed 10 [Source:HGNC Symbol;Acc:HGNC:14005]	-
ENSG00000132326	1219.39	342.904	0.000763303	PER2	2	238244038	238290102	-	6877	protein_coding	period circadian regulator 2 [Source:HGNC Symbol;Acc:HGNC:8846]	-
ENSG00000187642	32.3832	3.95178	0.00501315	PERM1	1	975204	982093	-	3424	protein_coding	PPARGC1 and ESRR induced regulator, muscle 1 [Source:HGNC Symbol;Acc:HGNC:28208]	-
ENSG00000170525	2281.93	944.716	0.0433103	PFKFB3	10	6144934	6254644	+	6114	protein_coding	6-phosphofructo-2-kinase/fructose-2,6-biphosphatase 3 [Source:HGNC Symbol;Acc:HGNC:8874]	-
ENSG00000070087	159.888	1.97537	3.36e-14	PFN2	3	149964904	150050788	-	3709	protein_coding	profilin 2 [Source:HGNC Symbol;Acc:HGNC:8882]	-
ENSG00000056487	23.2757	1.39e-17	0.000305772	PHF21B	22	44881162	45009999	-	5753	protein_coding	PHD finger protein 21B [Source:HGNC Symbol;Acc:HGNC:25161]	-
ENSG00000139289	7362.9	2071.26	0.000563104	PHLDA1	12	76025447	76033932	-	8069	protein_coding	pleckstrin homology like domain family A member 1 [Source:HGNC Symbol;Acc:HGNC:8933]	-
ENSG00000181649	412.874	13.8338	7.45e-16	PHLDA2	11	2928273	2929455	-	955	protein_coding	pleckstrin homology like domain family A member 2 [Source:HGNC Symbol;Acc:HGNC:12385]	-
ENSG00000019144	70.837	10.8692	0.000340146	PHLDB1	11	118606440	118658038	+	21722	protein_coding	pleckstrin homology like domain family B member 1 [Source:HGNC Symbol;Acc:HGNC:23697]	-
ENSG00000100151	115.362	39.5269	0.0331841	PICK1	22	38056311	38075701	+	4371	protein_coding	protein interacting with PRKCA 1 [Source:HGNC Symbol;Acc:HGNC:9394]	-
ENSG00000198355	5390.62	1511.94	0.000552197	PIM3	22	49960513	49964080	+	2461	protein_coding	Pim-3 proto-oncogene, serine/threonine kinase [Source:HGNC Symbol;Acc:HGNC:19310]	-
ENSG00000057294	14.1682	1.39e-17	0.0119511	PKP2	12	32790745	32896840	-	7043	protein_coding	plakophilin 2 [Source:HGNC Symbol;Acc:HGNC:9024]	-
ENSG00000104368	316.739	25.6922	2.99e-10	PLAT	8	42175233	42207724	-	6618	protein_coding	plasminogen activator, tissue type [Source:HGNC Symbol;Acc:HGNC:9051]	-
ENSG00000122861	7853.69	72.1375	1.74e-32	PLAU	10	73909177	73917497	+	2950	protein_coding	plasminogen activator, urokinase [Source:HGNC Symbol;Acc:HGNC:9052]	-
ENSG00000121316	19.2279	1.97537	0.030835	PLBD1	12	14503661	14568349	-	2841	protein_coding	phospholipase B domain containing 1 [Source:HGNC Symbol;Acc:HGNC:26215]	-
ENSG00000101333	94.1117	1.39e-17	3.38e-12	PLCB4	20	9068763	9481242	+	6900	protein_coding	phospholipase C beta 4 [Source:HGNC Symbol;Acc:HGNC:9059]	-
ENSG00000161714	104.231	18.7748	0.000269188	PLCD3	17	45108967	45133354	-	6740	protein_coding	phospholipase C delta 3 [Source:HGNC Symbol;Acc:HGNC:9061]	-
ENSG00000240891	3137.02	860.72	0.000451875	PLCXD2	3	111674676	111846447	+	8974	protein_coding	phosphatidylinositol specific phospholipase C X domain containing 2 [Source:HGNC Symbol;Acc:HGNC:26462]	-
ENSG00000178209	18215	4471.6	8.64e-05	PLEC	8	143915147	143976734	-	16991	protein_coding	plectin [Source:HGNC Symbol;Acc:HGNC:9069]	-
ENSG00000107679	62.7415	15.8102	0.0143985	PLEKHA1	10	122374696	122442602	+	23986	protein_coding	pleckstrin homology domain containing A1 [Source:HGNC Symbol;Acc:HGNC:14335]	-
ENSG00000166689	25.2996	1.97537	0.00453885	PLEKHA7	11	16777317	17014443	-	10987	protein_coding	pleckstrin homology domain containing A7 [Source:HGNC Symbol;Acc:HGNC:27049]	-
ENSG00000171680	158.876	2.96358	2.46e-13	PLEKHG5	1	6466092	6520061	-	7053	protein_coding	pleckstrin homology and RhoGEF domain containing G5 [Source:HGNC Symbol;Acc:HGNC:29105]	-
ENSG00000068137	98.1595	6.91638	1.89e-07	PLEKHH3	17	42667914	42676994	-	4803	protein_coding	pleckstrin homology, MyTH4 and FERM domain containing H3 [Source:HGNC Symbol;Acc:HGNC:26105]	-
ENSG00000187583	126.494	25.6922	0.000430014	PLEKHN1	1	966497	975865	+	2833	protein_coding	pleckstrin homology domain containing N1 [Source:HGNC Symbol;Acc:HGNC:25284]	-
ENSG00000145632	707.349	2.96358	9e-27	PLK2	5	58453982	58460260	-	4768	protein_coding	polo like kinase 2 [Source:HGNC Symbol;Acc:HGNC:19699]	-
ENSG00000173846	1745.6	395.278	3.65e-05	PLK3	1	44800225	44805990	+	3479	protein_coding	polo like kinase 3 [Source:HGNC Symbol;Acc:HGNC:2154]	-
ENSG00000152952	138.637	4.93998	5.94e-11	PLOD2	3	146069440	146163653	-	7646	protein_coding	procollagen-lysine,2-oxoglutarate 5-dioxygenase 2 [Source:HGNC Symbol;Acc:HGNC:9082]	-
ENSG00000141934	74.8848	1.39e-17	1.4e-10	PLPP2	19	281040	291504	-	7059	protein_coding	phospholipid phosphatase 2 [Source:HGNC Symbol;Acc:HGNC:9230]	-
ENSG00000162407	48.5743	1.39e-17	9.62e-08	PLPP3	1	56494747	56645301	-	5286	protein_coding	phospholipid phosphatase 3 [Source:HGNC Symbol;Acc:HGNC:9229]	-
ENSG00000129951	68.8131	18.7748	0.0190798	PLPPR3	19	812488	821977	-	2741	protein_coding	phospholipid phosphatase related 3 [Source:HGNC Symbol;Acc:HGNC:23497]	-
ENSG00000102024	265.13	57.3145	0.000116017	PLS3	X	115561174	115650861	+	4099	protein_coding	plastin 3 [Source:HGNC Symbol;Acc:HGNC:9091]	-
ENSG00000114554	387.575	107.713	0.00135322	PLXNA1	3	126988594	127037392	+	10944	protein_coding	plexin A1 [Source:HGNC Symbol;Acc:HGNC:9099]	-
ENSG00000164050	163.936	39.5269	0.00086818	PLXNB1	3	48403854	48430051	-	9733	protein_coding	plexin B1 [Source:HGNC Symbol;Acc:HGNC:9103]	-
ENSG00000196576	728.6	182.816	0.000234103	PLXNB2	22	50274979	50307627	-	7257	protein_coding	plexin B2 [Source:HGNC Symbol;Acc:HGNC:9104]	-
ENSG00000141682	1018.02	361.68	0.0117048	PMAIP1	18	59899948	59904306	+	2235	protein_coding	phorbol-12-myristate-13-acetate-induced protein 1 [Source:HGNC Symbol;Acc:HGNC:9108]	-
ENSG00000124225	238.819	1.39e-17	7.94e-20	PMEPA1	20	57648392	57711536	-	5619	protein_coding	prostate transmembrane protein, androgen induced 1 [Source:HGNC Symbol;Acc:HGNC:14107]	-
ENSG00000229018	22.2637	2.96358	0.0318767	PMS2P7	7	73005541	73021103	+	1336	unprocessed_pseudogene	PMS1 homolog 2, mismatch repair system component pseudogene 7 [Source:HGNC Symbol;Acc:HGNC:33515]	-
ENSG00000130822	15.1801	1.39e-17	0.00775719	PNCK	X	153669730	153689010	-	5091	protein_coding	pregnancy up-regulated nonubiquitous CaM kinase [Source:HGNC Symbol;Acc:HGNC:13415]	-
ENSG00000110777	101.195	20.7512	0.000884275	POU2AF1	11	111352252	111455630	-	7416	protein_coding	POU class 2 associating factor 1 [Source:HGNC Symbol;Acc:HGNC:9211]	-
ENSG00000130810	446.268	91.9014	2.98e-05	PPAN	19	10106289	10111634	+	2583	protein_coding	peter pan homolog (Drosophila) [Source:HGNC Symbol;Acc:HGNC:9227]	-
ENSG00000110841	89.052	11.8574	4.17e-05	PPFIBP1	12	27523431	27695564	+	11690	protein_coding	PPFIA binding protein 1 [Source:HGNC Symbol;Acc:HGNC:9249]	-
ENSG00000168938	17.204	1.39e-17	0.00335243	PPIC	5	123023250	123036741	-	2098	protein_coding	peptidylprolyl isomerase C [Source:HGNC Symbol;Acc:HGNC:9256]	-
ENSG00000118898	282.333	18.7748	4.86e-11	PPL	16	4882507	4960741	-	7686	protein_coding	periplakin [Source:HGNC Symbol;Acc:HGNC:9273]	-
ENSG00000111110	26.3115	0.987172	0.000771412	PPM1H	12	62643982	62935037	-	7063	protein_coding	protein phosphatase, Mg2+/Mn2+ dependent 1H [Source:HGNC Symbol;Acc:HGNC:18583]	-
ENSG00000104881	255.011	62.2555	0.000487747	PPP1R13L	19	45379634	45406349	-	5032	protein_coding	protein phosphatase 1 regulatory subunit 13 like [Source:HGNC Symbol;Acc:HGNC:18838]	-
ENSG00000087074	2354.79	502.992	1.48e-05	PPP1R15A	19	48872392	48876057	+	3093	protein_coding	protein phosphatase 1 regulatory subunit 15A [Source:HGNC Symbol;Acc:HGNC:14375]	-
ENSG00000196422	81.9684	19.763	0.00556518	PPP1R26	9	135479079	135488893	+	5276	protein_coding	protein phosphatase 1 regulatory subunit 26 [Source:HGNC Symbol;Acc:HGNC:29089]	-
ENSG00000158528	69.8251	18.7748	0.0171936	PPP1R9A	7	94907202	95296415	+	11151	protein_coding	protein phosphatase 1 regulatory subunit 9A [Source:HGNC Symbol;Acc:HGNC:14946]	-
ENSG00000275342	214.533	27.6686	6.12e-07	PRAG1	8	8317736	8386498	-	4904	protein_coding	PEAK1 related, kinase-activating pseudokinase 1 [Source:HGNC Symbol;Acc:HGNC:25438]	-
ENSG00000139174	12.1443	1.39e-17	0.028112	PRICKLE1	12	42456757	42590355	-	8247	protein_coding	prickle planar cell polarity protein 1 [Source:HGNC Symbol;Acc:HGNC:17019]	-
ENSG00000162409	41.4907	1.39e-17	7.33e-07	PRKAA2	1	56645322	56715335	+	9354	protein_coding	protein kinase AMP-activated catalytic subunit alpha 2 [Source:HGNC Symbol;Acc:HGNC:9377]	-
ENSG00000126583	25.2996	1.97537	0.00453885	PRKCG	19	53879190	53907652	+	3381	protein_coding	protein kinase C gamma [Source:HGNC Symbol;Acc:HGNC:9402]	-
ENSG00000184304	33.3951	1.39e-17	8.98e-06	PRKD1	14	29576479	30191898	-	5187	protein_coding	protein kinase D1 [Source:HGNC Symbol;Acc:HGNC:9407]	-
ENSG00000171867	2745.4	949.657	0.00728342	PRNP	20	4686236	4701590	+	2851	protein_coding	prion protein [Source:HGNC Symbol;Acc:HGNC:9449]	-
ENSG00000148426	21.2518	1.39e-17	0.000664296	PROSER2	10	11823339	11872277	+	3663	protein_coding	proline and serine rich 2 [Source:HGNC Symbol;Acc:HGNC:23728]	-
ENSG00000184838	14.1682	1.39e-17	0.0119511	PRR16	5	120464278	120687332	+	2274	protein_coding	proline rich 16 [Source:HGNC Symbol;Acc:HGNC:29654]	-
ENSG00000183248	32.3832	1.39e-17	1.25e-05	PRR36	19	7868719	7874379	-	4456	protein_coding	proline rich 36 [Source:HGNC Symbol;Acc:HGNC:26172]	-
ENSG00000131188	136.613	16.7984	2.46e-06	PRR7	5	177446445	177456286	+	1772	protein_coding	proline rich 7, synaptic [Source:HGNC Symbol;Acc:HGNC:28130]	-
ENSG00000130962	14.1682	1.39e-17	0.0119511	PRRG1	X	37349275	37457295	+	6180	protein_coding	proline rich and Gla domain 1 [Source:HGNC Symbol;Acc:HGNC:9469]	-
ENSG00000167157	26.3115	3.95178	0.0242721	PRRX2	9	129665641	129722674	+	1311	protein_coding	paired related homeobox 2 [Source:HGNC Symbol;Acc:HGNC:21338]	Homeobox
ENSG00000164099	28.3354	4.93998	0.030835	PRSS12	4	118280038	118353003	-	5725	protein_coding	serine protease 12 [Source:HGNC Symbol;Acc:HGNC:9477]	-
ENSG00000150687	992.717	205.544	1.36e-05	PRSS23	11	86791059	86952910	+	11725	protein_coding	serine protease 23 [Source:HGNC Symbol;Acc:HGNC:14370]	-
ENSG00000166450	16.1921	1.39e-17	0.00510792	PRTG	15	55611546	55743090	-	14566	protein_coding	protogenin [Source:HGNC Symbol;Acc:HGNC:26373]	-
ENSG00000156011	101.195	1.97537	1.24e-10	PSD3	8	18527301	19084730	-	15213	protein_coding	pleckstrin and Sec7 domain containing 3 [Source:HGNC Symbol;Acc:HGNC:19093]	-
ENSG00000243137	17.204	1.39e-17	0.00335243	PSG4	19	43192702	43207299	-	6274	protein_coding	pregnancy specific beta-1-glycoprotein 4 [Source:HGNC Symbol;Acc:HGNC:9521]	-
ENSG00000183668	17.204	1.39e-17	0.00335243	PSG9	19	43211791	43269530	-	5048	protein_coding	pregnancy specific beta-1-glycoprotein 9 [Source:HGNC Symbol;Acc:HGNC:9526]	-
ENSG00000106853	66.7892	5.92818	1.36e-05	PTGR1	9	111549722	111599893	-	3760	protein_coding	prostaglandin reductase 1 [Source:HGNC Symbol;Acc:HGNC:18429]	-
ENSG00000073756	174.055	15.8102	3.21e-08	PTGS2	1	186671791	186680427	-	5269	protein_coding	prostaglandin-endoperoxide synthase 2 [Source:HGNC Symbol;Acc:HGNC:9605]	-
ENSG00000169398	285.369	1.39e-17	2.13e-21	PTK2	8	140657900	141002216	-	13742	protein_coding	protein tyrosine kinase 2 [Source:HGNC Symbol;Acc:HGNC:9611]	-
ENSG00000112655	195.306	15.8102	4.77e-09	PTK7	6	43076268	43161719	+	9024	protein_coding	protein tyrosine kinase 7 (inactive) [Source:HGNC Symbol;Acc:HGNC:9618]	-
ENSG00000163629	80.9564	1.39e-17	4.08e-11	PTPN13	4	86594315	86815171	+	9496	protein_coding	protein tyrosine phosphatase, non-receptor type 13 [Source:HGNC Symbol;Acc:HGNC:9646]	-
ENSG00000152104	252.987	4.93998	7.86e-16	PTPN14	1	214348696	214552449	-	18756	protein_coding	protein tyrosine phosphatase, non-receptor type 14 [Source:HGNC Symbol;Acc:HGNC:9647]	-
ENSG00000142949	925.929	1.39e-17	1.74e-32	PTPRF	1	43525187	43623666	+	10712	protein_coding	protein tyrosine phosphatase, receptor type F [Source:HGNC Symbol;Acc:HGNC:9670]	-
ENSG00000080031	25.2996	1.39e-17	0.000145926	PTPRH	19	55181248	55209506	-	4344	protein_coding	protein tyrosine phosphatase, receptor type H [Source:HGNC Symbol;Acc:HGNC:9672]	-
ENSG00000152894	71.8489	1.97537	2.62e-08	PTPRK	6	127968779	128520674	-	9000	protein_coding	protein tyrosine phosphatase, receptor type K [Source:HGNC Symbol;Acc:HGNC:9674]	-
ENSG00000105426	47.5623	1.97537	8.3e-06	PTPRS	19	5158495	5340803	-	8565	protein_coding	protein tyrosine phosphatase, receptor type S [Source:HGNC Symbol;Acc:HGNC:9681]	-
ENSG00000060656	156.852	0.987172	5.28e-15	PTPRU	1	29236516	29326813	+	6682	protein_coding	protein tyrosine phosphatase, receptor type U [Source:HGNC Symbol;Acc:HGNC:9683]	-
ENSG00000163661	63.7534	1.39e-17	1.61e-09	PTX3	3	157436789	157443628	+	1940	protein_coding	pentraxin 3 [Source:HGNC Symbol;Acc:HGNC:9692]	-
ENSG00000130508	139.649	3.95178	1.26e-11	PXDN	2	1631887	1744852	-	11257	protein_coding	peroxidasin [Source:HGNC Symbol;Acc:HGNC:14966]	-
ENSG00000115828	43.5145	4.93998	0.00081075	QPCT	2	37342827	37373322	+	2696	protein_coding	glutaminyl-peptide cyclotransferase [Source:HGNC Symbol;Acc:HGNC:9753]	-
ENSG00000167964	66.7892	9.88098	0.000342368	RAB26	16	2140803	2154165	+	2488	protein_coding	RAB26, member RAS oncogene family [Source:HGNC Symbol;Acc:HGNC:14259]	-
ENSG00000168461	20.2399	1.39e-17	0.000995544	RAB31	18	9708165	9862551	+	5586	protein_coding	RAB31, member RAS oncogene family [Source:HGNC Symbol;Acc:HGNC:9771]	-
ENSG00000123892	200.366	63.2437	0.00917783	RAB38	11	88113242	88175467	-	1465	protein_coding	RAB38, member RAS oncogene family [Source:HGNC Symbol;Acc:HGNC:9776]	-
ENSG00000169213	147.745	1.39e-17	9.7e-16	RAB3B	1	51907956	51990764	-	12844	protein_coding	RAB3B, member RAS oncogene family [Source:HGNC Symbol;Acc:HGNC:9778]	-
ENSG00000115839	429.065	110.677	0.000519606	RAB3GAP1	2	135052265	135176394	+	6629	protein_coding	RAB3 GTPase activating protein catalytic subunit 1 [Source:HGNC Symbol;Acc:HGNC:17063]	-
ENSG00000141542	35.419	2.96358	0.00077548	RAB40B	17	82654973	82698728	-	6194	protein_coding	RAB40B, member RAS oncogene family [Source:HGNC Symbol;Acc:HGNC:18284]	-
ENSG00000039560	194.294	1.39e-17	5.26e-18	RAI14	5	34656237	34832627	+	7687	protein_coding	retinoic acid induced 14 [Source:HGNC Symbol;Acc:HGNC:14873]	-
ENSG00000116191	91.0759	4.93998	6.12e-08	RALGPS2	1	178725147	178921841	+	9178	protein_coding	Ral GEF with PH domain and SH3 binding motif 2 [Source:HGNC Symbol;Acc:HGNC:30279]	-
ENSG00000076864	13.1563	1.39e-17	0.0182895	RAP1GAP	1	21596215	21669363	-	5755	protein_coding	RAP1 GTPase activating protein [Source:HGNC Symbol;Acc:HGNC:9858]	-
ENSG00000079337	52.622	8.89278	0.00221154	RAPGEF3	12	47734367	47771040	-	12078	protein_coding	Rap guanine nucleotide exchange factor 3 [Source:HGNC Symbol;Acc:HGNC:16629]	-
ENSG00000173166	18.216	1.39e-17	0.00223836	RAPH1	2	203394345	203535410	-	11697	protein_coding	Ras association (RalGDS/AF-6) and pleckstrin homology domains 1 [Source:HGNC Symbol;Acc:HGNC:14436]	-
ENSG00000131759	1160.7	304.364	0.00030947	RARA	17	40309192	40357643	+	4731	protein_coding	retinoic acid receptor alpha [Source:HGNC Symbol;Acc:HGNC:9864]	THR-like
ENSG00000075391	136.613	1.39e-17	4.74e-15	RASAL2	1	178094141	178484147	+	16044	protein_coding	RAS protein activator like 2 [Source:HGNC Symbol;Acc:HGNC:9874]	-
ENSG00000165105	38.4548	1.39e-17	1.83e-06	RASEF	9	82979585	83063177	-	6649	protein_coding	RAS and EF-hand domain containing [Source:HGNC Symbol;Acc:HGNC:26464]	-
ENSG00000138670	71.8489	15.8102	0.00415021	RASGEF1B	4	81426393	82044244	-	10183	protein_coding	RasGEF domain family member 1B [Source:HGNC Symbol;Acc:HGNC:24881]	-
ENSG00000122035	29.3473	4.93998	0.0241258	RASL11A	13	27270327	27273690	+	1624	protein_coding	RAS like family 11 member A [Source:HGNC Symbol;Acc:HGNC:23802]	-
ENSG00000100320	159.888	11.8574	7.06e-09	RBFOX2	22	35738736	36028425	-	10014	protein_coding	RNA binding fox-1 homolog 2 [Source:HGNC Symbol;Acc:HGNC:9906]	-
ENSG00000157110	137.625	38.5387	0.00478865	RBPMS	8	30384479	30572261	+	8931	protein_coding	RNA binding protein, mRNA processing factor [Source:HGNC Symbol;Acc:HGNC:19097]	-
ENSG00000162924	1722.33	503.98	0.00112831	REL	2	60881521	60931610	+	13170	protein_coding	REL proto-oncogene, NF-kB subunit [Source:HGNC Symbol;Acc:HGNC:9954]	RHD
ENSG00000273768	14.1682	1.39e-17	0.0119511	RF00003	1	146376807	146376970	+	164	snRNA		-
ENSG00000275405	16.1921	1.39e-17	0.00510792	RF00003	KI270713.1	21861	22024	-	164	snRNA		-
ENSG00000278048	188.222	5.92818	9.25e-13	RF00004	17	43251829	43252019	-	191	snRNA		-
ENSG00000174136	76.9087	0.987172	1.27e-09	RGMB	5	98768650	98798643	+	6671	protein_coding	repulsive guidance molecule BMP co-receptor b [Source:HGNC Symbol;Acc:HGNC:26896]	-
ENSG00000143333	5440.21	245.072	3.42e-18	RGS16	1	182598623	182604408	-	2427	protein_coding	regulator of G protein signaling 16 [Source:HGNC Symbol;Acc:HGNC:9997]	-
ENSG00000091844	46.5504	11.8574	0.0366411	RGS17	6	153004459	153131249	-	7899	protein_coding	regulator of G protein signaling 17 [Source:HGNC Symbol;Acc:HGNC:14088]	-
ENSG00000147509	30.3593	0.987172	0.00020797	RGS20	8	53851808	53959303	+	3192	protein_coding	regulator of G protein signaling 20 [Source:HGNC Symbol;Acc:HGNC:14600]	-
ENSG00000007384	85.0042	10.8692	3.82e-05	RHBDF1	16	58059	76355	-	4914	protein_coding	rhomboid 5 homolog 1 [Source:HGNC Symbol;Acc:HGNC:20561]	-
ENSG00000143878	1612.03	288.553	1.18e-06	RHOB	2	20447074	20449445	+	2372	protein_coding	ras homolog family member B [Source:HGNC Symbol;Acc:HGNC:668]	-
ENSG00000173156	12.1443	1.39e-17	0.028112	RHOD	11	67056818	67072013	+	1265	protein_coding	ras homolog family member D [Source:HGNC Symbol;Acc:HGNC:670]	-
ENSG00000158106	184.175	2.96358	1.59e-14	RHPN1	8	143368887	143384220	+	4172	protein_coding	rhophilin Rho GTPase binding protein 1 [Source:HGNC Symbol;Acc:HGNC:19973]	-
ENSG00000167705	153.816	24.704	2.2e-05	RILP	17	1646145	1650077	-	2103	protein_coding	Rab interacting lysosomal protein [Source:HGNC Symbol;Acc:HGNC:30266]	-
ENSG00000150977	2087.64	409.113	4.27e-06	RILPL2	12	123410683	123436717	-	6141	protein_coding	Rab interacting lysosomal protein like 2 [Source:HGNC Symbol;Acc:HGNC:28787]	-
ENSG00000166532	44.5265	3.95178	0.000235173	RIMKLB	12	8681600	8783095	+	8619	protein_coding	ribosomal modification protein rimK like family member B [Source:HGNC Symbol;Acc:HGNC:29228]	-
ENSG00000174791	62.7415	1.39e-17	2.05e-09	RIN1	11	66330242	66336840	-	5469	protein_coding	Ras and Rab interactor 1 [Source:HGNC Symbol;Acc:HGNC:18749]	-
ENSG00000132669	91.0759	1.39e-17	5.97e-12	RIN2	20	19757606	20002459	+	8273	protein_coding	Ras and Rab interactor 2 [Source:HGNC Symbol;Acc:HGNC:18750]	-
ENSG00000183421	12.1443	1.39e-17	0.028112	RIPK4	21	41739369	41767106	-	4033	protein_coding	receptor interacting serine/threonine kinase 4 [Source:HGNC Symbol;Acc:HGNC:496]	-
ENSG00000200488	39.4668	1.39e-17	1.32e-06	RN7SKP203	2	76445079	76445410	-	332	misc_RNA	RNA, 7SK small nuclear pseudogene 203 [Source:HGNC Symbol;Acc:HGNC:45927]	-
ENSG00000201428	15.1801	0.987172	0.0391089	RN7SKP71	12	112267077	112267394	+	318	misc_RNA	RNA, 7SK small nuclear pseudogene 71 [Source:HGNC Symbol;Acc:HGNC:45795]	-
ENSG00000275215	24.2876	0.987172	0.0015259	RNA5-8SN2	21	8395607	8395759	+	153	rRNA	RNA, 5.8S ribosomal N2 [Source:HGNC Symbol;Acc:HGNC:53521]	-
ENSG00000115963	157.864	1.39e-17	2.97e-16	RND3	2	150468195	150539011	-	3594	protein_coding	Rho family GTPase 3 [Source:HGNC Symbol;Acc:HGNC:671]	-
ENSG00000180537	31.3712	1.39e-17	1.74e-05	RNF182	6	13924446	13980302	+	4090	protein_coding	ring finger protein 182 [Source:HGNC Symbol;Acc:HGNC:28522]	-
ENSG00000034677	4063.96	1092.95	0.000322079	RNF19A	8	100257060	100336218	-	6031	protein_coding	ring finger protein 19A, RBR E3 ubiquitin protein ligase [Source:HGNC Symbol;Acc:HGNC:13432]	-
ENSG00000207005	15.1801	1.39e-17	0.00775719	RNU1-2	1	16895980	16896143	+	164	snRNA	RNA, U1 small nuclear 2 [Source:HGNC Symbol;Acc:HGNC:10123]	-
ENSG00000264229	17.204	1.39e-17	0.00335243	RNU4ATAC	2	121530881	121531007	+	127	snRNA	RNA, U4atac small nuclear (U12-dependent splicing) [Source:HGNC Symbol;Acc:HGNC:34016]	-
ENSG00000199568	23.2757	1.97537	0.00846625	RNU5A-1	15	65296051	65296166	+	116	snRNA	RNA, U5A small nuclear 1 [Source:HGNC Symbol;Acc:HGNC:10211]	-
ENSG00000169855	77.9206	1.39e-17	7.44e-11	ROBO1	3	78597240	79767815	-	10875	protein_coding	roundabout guidance receptor 1 [Source:HGNC Symbol;Acc:HGNC:10249]	-
ENSG00000185483	47.5623	1.39e-17	1.28e-07	ROR1	1	63774022	64181498	+	6715	protein_coding	receptor tyrosine kinase like orphan receptor 1 [Source:HGNC Symbol;Acc:HGNC:10256]	-
ENSG00000143365	100.183	9.88098	2.13e-06	RORC	1	151806071	151831872	-	6314	protein_coding	RAR related orphan receptor C [Source:HGNC Symbol;Acc:HGNC:10260]	THR-like
ENSG00000250562	69.8251	14.822	0.00346213	RPL38P4	3	98525061	98525274	-	214	processed_pseudogene	ribosomal protein L38 pseudogene 4 [Source:HGNC Symbol;Acc:HGNC:48867]	-
ENSG00000072133	17.204	0.987172	0.0186083	RPS6KA6	X	84058346	84187907	-	8502	protein_coding	ribosomal protein S6 kinase A6 [Source:HGNC Symbol;Acc:HGNC:10435]	-
ENSG00000166592	1247.73	41.5033	3.36e-19	RRAD	16	66921679	66925644	-	1709	protein_coding	RRAD, Ras related glycolysis inhibitor and calcium channel regulator [Source:HGNC Symbol;Acc:HGNC:10446]	-
ENSG00000126458	132.566	41.5033	0.0130447	RRAS	19	49635292	49640201	-	1160	protein_coding	RAS related [Source:HGNC Symbol;Acc:HGNC:10447]	-
ENSG00000186350	82.9803	25.6922	0.0311792	RXRA	9	134317098	134440585	+	11083	protein_coding	retinoid X receptor alpha [Source:HGNC Symbol;Acc:HGNC:10477]	RXR-like
ENSG00000188643	376.444	1.39e-17	6.32e-24	S100A16	1	153606886	153613145	-	1701	protein_coding	S100 calcium binding protein A16 [Source:HGNC Symbol;Acc:HGNC:20441]	-
ENSG00000196754	35.419	1.39e-17	4.68e-06	S100A2	1	153561108	153567890	-	1567	protein_coding	S100 calcium binding protein A2 [Source:HGNC Symbol;Acc:HGNC:10492]	-
ENSG00000213694	17.204	1.39e-17	0.00335243	S1PR3	9	88990863	89005010	+	13578	protein_coding	sphingosine-1-phosphate receptor 3 [Source:HGNC Symbol;Acc:HGNC:3167]	-
ENSG00000130590	2070.44	709.525	0.00685779	SAMD10	20	63974113	63980008	-	2453	protein_coding	sterile alpha motif domain containing 10 [Source:HGNC Symbol;Acc:HGNC:16129]	-
ENSG00000020577	114.351	6.91638	1.83e-08	SAMD4A	14	54567097	54793315	+	12170	protein_coding	sterile alpha motif domain containing 4A [Source:HGNC Symbol;Acc:HGNC:23023]	-
ENSG00000203727	14.1682	1.39e-17	0.0119511	SAMD5	6	147508927	147737547	+	6320	protein_coding	sterile alpha motif domain containing 5 [Source:HGNC Symbol;Acc:HGNC:21180]	-
ENSG00000111961	112.327	19.763	0.00016914	SASH1	6	148272304	148552050	+	11143	protein_coding	SAM and SH3 domain containing 1 [Source:HGNC Symbol;Acc:HGNC:19182]	-
ENSG00000119042	16.1921	0.987172	0.0273473	SATB2	2	199269500	199471266	-	10958	protein_coding	SATB homeobox 2 [Source:HGNC Symbol;Acc:HGNC:21637]	CUT
ENSG00000133812	102.207	31.6213	0.0224875	SBF2	11	9778667	10294207	-	16767	protein_coding	SET binding factor 2 [Source:HGNC Symbol;Acc:HGNC:2135]	-
ENSG00000047634	15.1801	1.39e-17	0.00775719	SCML1	X	17737449	17754988	+	5497	protein_coding	Scm polycomb group protein like 1 [Source:HGNC Symbol;Acc:HGNC:10580]	-
ENSG00000146285	130.542	33.5977	0.00335243	SCML4	6	107704104	107824317	-	7116	protein_coding	Scm polycomb group protein like 4 [Source:HGNC Symbol;Acc:HGNC:21397]	-
ENSG00000260428	61.7295	16.7984	0.0239294	SCX	8	144266560	144268481	+	999	protein_coding	scleraxis bHLH transcription factor [Source:HGNC Symbol;Acc:HGNC:32322]	bHLH
ENSG00000115884	55.6579	1.39e-17	1.14e-08	SDC1	2	20200797	20225433	-	3595	protein_coding	syndecan 1 [Source:HGNC Symbol;Acc:HGNC:10658]	-
ENSG00000162512	35.419	1.39e-17	4.68e-06	SDC3	1	30869467	30908761	-	7067	protein_coding	syndecan 3 [Source:HGNC Symbol;Acc:HGNC:10660]	-
ENSG00000124145	3058.09	758.935	0.000118704	SDC4	20	45325288	45348424	-	2613	protein_coding	syndecan 4 [Source:HGNC Symbol;Acc:HGNC:10661]	-
ENSG00000141574	153.816	21.7394	5.98e-06	SECTM1	17	82321024	82334074	-	2961	protein_coding	secreted and transmembrane 1 [Source:HGNC Symbol;Acc:HGNC:10707]	-
ENSG00000075223	505.972	1.39e-17	9e-27	SEMA3C	7	80742538	80922359	-	6268	protein_coding	semaphorin 3C [Source:HGNC Symbol;Acc:HGNC:10725]	-
ENSG00000196189	59.7056	12.8456	0.00612768	SEMA4A	1	156147366	156177752	+	6822	protein_coding	semaphorin 4A [Source:HGNC Symbol;Acc:HGNC:10729]	-
ENSG00000167680	126.494	1.39e-17	1.92e-14	SEMA6B	19	4542593	4559808	-	4412	protein_coding	semaphorin 6B [Source:HGNC Symbol;Acc:HGNC:10739]	-
ENSG00000138623	2239.43	355.75	1.52e-07	SEMA7A	15	74409289	74433958	-	3800	protein_coding	semaphorin 7A (John Milton Hagen blood group) [Source:HGNC Symbol;Acc:HGNC:10741]	-
ENSG00000186522	110.303	1.39e-17	2.22e-13	SEPT10	2	109542982	109614206	-	4131	protein_coding	septin 10 [Source:HGNC Symbol;Acc:HGNC:14349]	-
ENSG00000106366	1485.53	16.7984	9e-27	SERPINE1	7	101127089	101139266	+	3190	protein_coding	serpin family E member 1 [Source:HGNC Symbol;Acc:HGNC:8583]	-
ENSG00000197019	1188.02	198.627	5.37e-07	SERTAD1	19	40421592	40426025	-	2114	protein_coding	SERTA domain containing 1 [Source:HGNC Symbol;Acc:HGNC:17932]	-
ENSG00000175793	97.1475	1.39e-17	1.95e-12	SFN	1	26863138	26864457	+	1320	protein_coding	stratifin [Source:HGNC Symbol;Acc:HGNC:10773]	-
ENSG00000127990	36.4309	6.91638	0.0183451	SGCE	7	94524204	94656572	-	20884	protein_coding	sarcoglycan epsilon [Source:HGNC Symbol;Acc:HGNC:10808]	-
ENSG00000118515	741.755	140.323	4.86e-06	SGK1	6	134169246	134318112	-	9992	protein_coding	serum/glucocorticoid regulated kinase 1 [Source:HGNC Symbol;Acc:HGNC:10810]	-
ENSG00000164023	128.518	11.8574	2.56e-07	SGMS2	4	107824563	107915047	+	7635	protein_coding	sphingomyelin synthase 2 [Source:HGNC Symbol;Acc:HGNC:28395]	-
ENSG00000111252	2175.68	785.617	0.0119511	SH2B3	12	111405948	111451623	+	5682	protein_coding	SH2B adaptor protein 3 [Source:HGNC Symbol;Acc:HGNC:29605]	-
ENSG00000189410	49.5862	1.97537	3.87e-06	SH2D5	1	20719732	20732837	-	4423	protein_coding	SH2 domain containing 5 [Source:HGNC Symbol;Acc:HGNC:28819]	-
ENSG00000130147	174.055	1.39e-17	4.47e-17	SH3BP4	2	234951973	235055714	+	7129	protein_coding	SH3 domain binding protein 4 [Source:HGNC Symbol;Acc:HGNC:10826]	-
ENSG00000174705	60.7176	0.987172	4.15e-08	SH3PXD2B	5	172325000	172454523	-	8242	protein_coding	SH3 and PX domains 2B [Source:HGNC Symbol;Acc:HGNC:29242]	-
ENSG00000154447	54.6459	11.8574	0.00828797	SH3RF1	4	169094256	169271105	-	5624	protein_coding	SH3 domain containing ring finger 1 [Source:HGNC Symbol;Acc:HGNC:17650]	-
ENSG00000162105	13.1563	1.39e-17	0.0182895	SHANK2	11	70467856	71252577	-	18775	protein_coding	SH3 and multiple ankyrin repeat domains 2 [Source:HGNC Symbol;Acc:HGNC:14295]	-
ENSG00000251322	35.419	1.39e-17	4.68e-06	SHANK3	22	50674415	50733298	+	7455	protein_coding	SH3 and multiple ankyrin repeat domains 3 [Source:HGNC Symbol;Acc:HGNC:14294]	-
ENSG00000107338	59.7056	1.97537	3.56e-07	SHB	9	37919134	38069211	-	2783	protein_coding	SH2 domain containing adaptor protein B [Source:HGNC Symbol;Acc:HGNC:10838]	-
ENSG00000185634	1639.35	206.532	3.59e-09	SHC4	15	48823735	48963444	-	6063	protein_coding	SHC adaptor protein 4 [Source:HGNC Symbol;Acc:HGNC:16743]	-
ENSG00000168779	26.3115	2.96358	0.0100273	SHOX2	3	158095954	158106503	-	5045	protein_coding	short stature homeobox 2 [Source:HGNC Symbol;Acc:HGNC:10854]	Homeobox
ENSG00000187164	50.5981	1.39e-17	4.18e-08	SHTN1	10	116881482	117126586	-	8247	protein_coding	shootin 1 [Source:HGNC Symbol;Acc:HGNC:29319]	-
ENSG00000181788	2727.19	815.262	0.00133883	SIAH2	3	150741127	150763477	-	2617	protein_coding	siah E3 ubiquitin protein ligase 2 [Source:HGNC Symbol;Acc:HGNC:10858]	-
ENSG00000197046	105.243	1.97537	6.38e-11	SIGLEC15	18	45825512	45844080	+	3598	protein_coding	sialic acid binding Ig like lectin 15 [Source:HGNC Symbol;Acc:HGNC:27596]	-
ENSG00000275993	187.21	24.704	1.32e-06	SIK1B	21	6111134	6123739	+	4806	protein_coding	salt inducible kinase 1B (putative) [Source:HGNC Symbol;Acc:HGNC:52389]	-
ENSG00000159263	48.5743	4.93998	0.00020797	SIM2	21	36699133	36749917	+	7652	protein_coding	SIM bHLH transcription factor 2 [Source:HGNC Symbol;Acc:HGNC:10883]	Others
ENSG00000198053	134.589	1.39e-17	5.98e-15	SIRPA	20	1894167	1940592	+	5068	protein_coding	signal regulatory protein alpha [Source:HGNC Symbol;Acc:HGNC:9662]	-
ENSG00000157933	4314.93	1295.53	0.00133053	SKI	1	2228695	2310119	+	6080	protein_coding	SKI proto-oncogene [Source:HGNC Symbol;Acc:HGNC:10896]	-
ENSG00000136603	2368.96	623.552	0.000270437	SKIL	3	170357678	170396835	+	7782	protein_coding	SKI like proto-oncogene [Source:HGNC Symbol;Acc:HGNC:10897]	-
ENSG00000155926	11581.7	4508.16	0.0233119	SLA	8	133036724	133103054	-	7637	protein_coding	Src like adaptor [Source:HGNC Symbol;Acc:HGNC:10902]	-
ENSG00000147100	49.5862	11.8574	0.0187129	SLC16A2	X	74421461	74533917	+	4324	protein_coding	solute carrier family 16 member 2 [Source:HGNC Symbol;Acc:HGNC:10923]	-
ENSG00000164638	37.4429	2.96358	0.000452004	SLC29A4	7	5274369	5306870	+	5811	protein_coding	solute carrier family 29 member 4 [Source:HGNC Symbol;Acc:HGNC:23097]	-
ENSG00000170385	2280.92	685.809	0.00147367	SLC30A1	1	211571568	211578742	-	5474	protein_coding	solute carrier family 30 member 1 [Source:HGNC Symbol;Acc:HGNC:11012]	-
ENSG00000115194	14.1682	1.39e-17	0.0119511	SLC30A3	2	27253684	27275817	-	5978	protein_coding	solute carrier family 30 member 3 [Source:HGNC Symbol;Acc:HGNC:11014]	-
ENSG00000100036	718.48	71.1493	2.36e-10	SLC35E4	22	30635652	30669016	+	5531	protein_coding	solute carrier family 35 member E4 [Source:HGNC Symbol;Acc:HGNC:17058]	-
ENSG00000137968	12.1443	1.39e-17	0.028112	SLC44A5	1	75202131	75611116	-	6299	protein_coding	solute carrier family 44 member 5 [Source:HGNC Symbol;Acc:HGNC:28524]	-
ENSG00000158715	21.2518	0.987172	0.00448505	SLC45A3	1	205657851	205680459	-	3702	protein_coding	solute carrier family 45 member 3 [Source:HGNC Symbol;Acc:HGNC:8642]	-
ENSG00000114923	39.4668	1.39e-17	1.32e-06	SLC4A3	2	219627327	219641980	+	5091	protein_coding	solute carrier family 4 member 3 [Source:HGNC Symbol;Acc:HGNC:11029]	-
ENSG00000130821	127.506	22.7276	0.000124783	SLC6A8	X	153688099	153696593	+	5498	protein_coding	solute carrier family 6 member 8 [Source:HGNC Symbol;Acc:HGNC:11055]	-
ENSG00000103257	17722.2	4063.47	3.18e-05	SLC7A5	16	87830023	87869488	-	4745	protein_coding	solute carrier family 7 member 5 [Source:HGNC Symbol;Acc:HGNC:11063]	-
ENSG00000260727	191.258	26.6804	2.29e-06	SLC7A5P1	16	29613104	29613640	-	537	unprocessed_pseudogene	solute carrier family 7 member 5 pseudogene 1 [Source:HGNC Symbol;Acc:HGNC:29458]	-
ENSG00000183023	24.2876	2.96358	0.0180036	SLC8A1	2	40097270	40611053	-	21922	protein_coding	solute carrier family 8 member A1 [Source:HGNC Symbol;Acc:HGNC:11068]	-
ENSG00000065054	28.3354	1.97537	0.00175177	SLC9A3R2	16	2025356	2039026	+	3550	protein_coding	SLC9A3 regulator 2 [Source:HGNC Symbol;Acc:HGNC:11076]	-
ENSG00000145147	41.4907	1.39e-17	7.33e-07	SLIT2	4	20253260	20620561	+	9712	protein_coding	slit guidance ligand 2 [Source:HGNC Symbol;Acc:HGNC:11086]	-
ENSG00000101665	2362.89	779.687	0.00448505	SMAD7	18	48919853	48952052	-	5033	protein_coding	SMAD family member 7 [Source:HGNC Symbol;Acc:HGNC:6773]	MH1
ENSG00000102038	118.398	1.39e-17	6.28e-14	SMARCA1	X	129446501	129523500	-	4363	protein_coding	SWI/SNF related, matrix associated, actin dependent regulator of chromatin, subfamily a, member 1 [Source:HGNC Symbol;Acc:HGNC:11097]	-
ENSG00000172062	843.961	305.352	0.0142407	SMN1	5	70925030	70953942	+	3097	protein_coding	survival of motor neuron 1, telomeric [Source:HGNC Symbol;Acc:HGNC:11117]	-
ENSG00000128602	31.3712	0.987172	0.000148522	SMO	7	129188872	129213545	+	4311	protein_coding	smoothened, frizzled class receptor [Source:HGNC Symbol;Acc:HGNC:11119]	-
ENSG00000088826	2619.92	494.098	2.21e-06	SMOX	20	4120980	4187747	+	2946	protein_coding	spermine oxidase [Source:HGNC Symbol;Acc:HGNC:15862]	-
ENSG00000124216	31.3712	1.39e-17	1.74e-05	SNAI1	20	49982999	49988886	+	1686	protein_coding	snail family transcriptional repressor 1 [Source:HGNC Symbol;Acc:HGNC:11128]	zf-C2H2
ENSG00000266402	30.3593	4.93998	0.0186083	SNHG25	17	64145970	64146476	+	278	lincRNA	small nucleolar RNA host gene 25 [Source:HGNC Symbol;Acc:HGNC:51534]	-
ENSG00000255198	40.4787	5.92818	0.0038039	SNHG9	16	1964959	1965509	+	551	lincRNA	small nucleolar RNA host gene 9 [Source:HGNC Symbol;Acc:HGNC:33102]	-
ENSG00000212464	25.2996	3.95178	0.0316374	SNORA12	10	100237156	100237302	-	147	snoRNA	small nucleolar RNA, H/ACA box 12 [Source:HGNC Symbol;Acc:HGNC:32600]	-
ENSG00000263934	42.5026	2.96358	0.000121692	SNORD3A	17	19188016	19188714	+	699	snoRNA	small nucleolar RNA, C/D box 3A [Source:HGNC Symbol;Acc:HGNC:33189]	-
ENSG00000265185	30.3593	2.96358	0.00320088	SNORD3B-1	17	19061912	19062669	+	758	snoRNA	small nucleolar RNA, C/D box 3B-1 [Source:HGNC Symbol;Acc:HGNC:10168]	-
ENSG00000101298	43.5145	10.8692	0.0391089	SNPH	20	1266280	1309328	+	5709	protein_coding	syntaphilin [Source:HGNC Symbol;Acc:HGNC:15931]	-
ENSG00000173548	262.094	87.9486	0.0127427	SNX33	15	75647906	75662301	+	8008	protein_coding	sorting nexin 33 [Source:HGNC Symbol;Acc:HGNC:28468]	-
ENSG00000162627	28.3354	1.39e-17	4.84e-05	SNX7	1	98661701	98760500	+	2067	protein_coding	sorting nexin 7 [Source:HGNC Symbol;Acc:HGNC:14971]	-
ENSG00000130340	1382.31	339.939	0.000129976	SNX9	6	157700387	157945077	+	4637	protein_coding	sorting nexin 9 [Source:HGNC Symbol;Acc:HGNC:14973]	-
ENSG00000185338	4712.62	1952.68	0.0427018	SOCS1	16	11254405	11256200	-	1796	protein_coding	suppressor of cytokine signaling 1 [Source:HGNC Symbol;Acc:HGNC:19383]	-
ENSG00000184557	1276.06	91.9014	2.75e-13	SOCS3	17	78356778	78360077	-	2734	protein_coding	suppressor of cytokine signaling 3 [Source:HGNC Symbol;Acc:HGNC:19391]	-
ENSG00000198142	56.6698	1.97537	7.23e-07	SOWAHC	2	109614334	109618990	+	4657	protein_coding	sosondowah ankyrin repeat domain family member C [Source:HGNC Symbol;Acc:HGNC:26149]	-
ENSG00000177732	142.685	33.5977	0.00115557	SOX12	20	325595	330224	+	4630	protein_coding	SRY-box 12 [Source:HGNC Symbol;Acc:HGNC:11198]	HMG
ENSG00000203883	53.634	9.88098	0.00335243	SOX18	20	64047582	64049641	-	1864	protein_coding	SRY-box 18 [Source:HGNC Symbol;Acc:HGNC:11194]	HMG
ENSG00000039600	20.2399	1.97537	0.0223793	SOX30	5	157625679	157671480	-	3471	protein_coding	SRY-box 30 [Source:HGNC Symbol;Acc:HGNC:30635]	HMG
ENSG00000124766	594.011	119.571	1.42e-05	SOX4	6	21592768	21598619	+	5852	protein_coding	SRY-box 4 [Source:HGNC Symbol;Acc:HGNC:11200]	HMG
ENSG00000125398	206.437	1.39e-17	1.61e-18	SOX9	17	72121020	72126420	+	3935	protein_coding	SRY-box 9 [Source:HGNC Symbol;Acc:HGNC:11204]	HMG
ENSG00000061656	126.494	45.4561	0.0429964	SPAG4	20	35615892	35621049	+	2240	protein_coding	sperm associated antigen 4 [Source:HGNC Symbol;Acc:HGNC:11214]	-
ENSG00000008294	3803.89	1412.13	0.0150099	SPAG9	17	50962174	51120865	-	11963	protein_coding	sperm associated antigen 9 [Source:HGNC Symbol;Acc:HGNC:14524]	-
ENSG00000158792	187.21	69.1729	0.0378592	SPATA2L	16	89696343	89701705	-	2482	protein_coding	spermatogenesis associated 2 like [Source:HGNC Symbol;Acc:HGNC:28393]	-
ENSG00000132122	16.1921	0.987172	0.0273473	SPATA6	1	48295372	48472208	-	5939	protein_coding	spermatogenesis associated 6 [Source:HGNC Symbol;Acc:HGNC:18309]	-
ENSG00000184616	29.3473	1.97537	0.00128694	SPDYE12P	7	74906673	74913256	-	771	unprocessed_pseudogene	speedy/RINGO cell cycle regulator family member E12, pseudogene [Source:HGNC Symbol;Acc:HGNC:51508]	-
ENSG00000176170	463.471	23.7158	7.34e-14	SPHK1	17	76376584	76387860	+	4416	protein_coding	sphingosine kinase 1 [Source:HGNC Symbol;Acc:HGNC:11240]	-
ENSG00000167642	383.527	66.2083	3.68e-06	SPINT2	19	38244035	38292614	+	5199	protein_coding	serine peptidase inhibitor, Kunitz type 2 [Source:HGNC Symbol;Acc:HGNC:11247]	-
ENSG00000183018	159.888	23.7158	8.5e-06	SPNS2	17	4498838	4539035	+	4111	protein_coding	sphingolipid transporter 2 [Source:HGNC Symbol;Acc:HGNC:26992]	-
ENSG00000166068	62.7415	6.91638	7.26e-05	SPRED1	15	38252326	38357249	+	8260	protein_coding	sprouty related EVH1 domain containing 1 [Source:HGNC Symbol;Acc:HGNC:20249]	-
ENSG00000136158	1751.67	623.552	0.0104492	SPRY2	13	80335976	80340951	-	3038	protein_coding	sprouty RTK signaling antagonist 2 [Source:HGNC Symbol;Acc:HGNC:11270]	-
ENSG00000187678	201.378	13.8338	6.68e-10	SPRY4	5	142310427	142326455	-	6565	protein_coding	sprouty RTK signaling antagonist 4 [Source:HGNC Symbol;Acc:HGNC:15533]	-
ENSG00000171621	220.605	77.0785	0.0202602	SPSB1	1	9292880	9369532	+	3403	protein_coding	splA/ryanodine receptor domain and SOCS box containing 1 [Source:HGNC Symbol;Acc:HGNC:30628]	-
ENSG00000196935	91.0759	10.8692	1.62e-05	SRGAP1	12	63844293	64162221	+	26641	protein_coding	SLIT-ROBO Rho GTPase activating protein 1 [Source:HGNC Symbol;Acc:HGNC:17382]	-
ENSG00000101955	14.1682	1.39e-17	0.0119511	SRPX	X	38149336	38220924	-	1987	protein_coding	sushi repeat containing protein X-linked [Source:HGNC Symbol;Acc:HGNC:11309]	-
ENSG00000133121	53.634	5.92818	0.000181028	STARD13	13	33103135	33350630	-	8388	protein_coding	StAR related lipid transfer domain containing 13 [Source:HGNC Symbol;Acc:HGNC:19164]	-
ENSG00000159167	212.509	1.39e-17	9.15e-19	STC1	8	23841915	23854807	-	4149	protein_coding	stanniocalcin 1 [Source:HGNC Symbol;Acc:HGNC:11373]	-
ENSG00000113739	283.345	17.7866	2.34e-11	STC2	5	173314713	173329503	-	6128	protein_coding	stanniocalcin 2 [Source:HGNC Symbol;Acc:HGNC:11374]	-
ENSG00000115107	78.9325	7.90458	1.01e-05	STEAP3	2	119223831	119265652	+	4562	protein_coding	STEAP3 metalloreductase [Source:HGNC Symbol;Acc:HGNC:24592]	-
ENSG00000197457	149.769	4.93998	1.52e-11	STMN3	20	63639705	63657682	-	3032	protein_coding	stathmin 3 [Source:HGNC Symbol;Acc:HGNC:15926]	-
ENSG00000106089	670.919	197.639	0.00174137	STX1A	7	73699206	73719672	-	3693	protein_coding	syntaxin 1A [Source:HGNC Symbol;Acc:HGNC:11433]	-
ENSG00000197321	318.763	93.8778	0.00297565	SVIL	10	29457338	29736781	-	9937	protein_coding	supervillin [Source:HGNC Symbol;Acc:HGNC:11480]	-
ENSG00000105137	63.7534	7.90458	0.000139367	SYDE1	19	15107403	15114988	+	3965	protein_coding	synapse defective Rho GTPase homolog 1 [Source:HGNC Symbol;Acc:HGNC:25824]	-
ENSG00000097096	13.1563	1.39e-17	0.0182895	SYDE2	1	85156873	85201046	-	6451	protein_coding	synapse defective Rho GTPase homolog 2 [Source:HGNC Symbol;Acc:HGNC:25841]	-
ENSG00000173227	15.1801	1.39e-17	0.00775719	SYT12	11	67006778	67050863	+	10830	protein_coding	synaptotagmin 12 [Source:HGNC Symbol;Acc:HGNC:18381]	-
ENSG00000138162	51.6101	1.39e-17	3.22e-08	TACC2	10	121989174	122254545	+	18844	protein_coding	transforming acidic coiled-coil containing protein 2 [Source:HGNC Symbol;Acc:HGNC:11523]	-
ENSG00000164691	2364.91	684.82	0.000938888	TAGAP	6	159034468	159045152	-	4089	protein_coding	T cell activation RhoGTPase activating protein [Source:HGNC Symbol;Acc:HGNC:15669]	-
ENSG00000144834	45.5384	4.93998	0.000511971	TAGLN3	3	111998664	112013887	+	1791	protein_coding	transgelin 3 [Source:HGNC Symbol;Acc:HGNC:29868]	-
ENSG00000115183	40.4787	0.987172	9.7e-06	TANC1	2	158968671	159232659	+	14884	protein_coding	tetratricopeptide repeat, ankyrin repeat and coiled-coil containing 1 [Source:HGNC Symbol;Acc:HGNC:29364]	-
ENSG00000170921	116.374	32.6095	0.00846625	TANC2	17	63009556	63427699	+	22866	protein_coding	tetratricopeptide repeat, ankyrin repeat and coiled-coil containing 2 [Source:HGNC Symbol;Acc:HGNC:30212]	-
ENSG00000167291	70.837	13.8338	0.00186287	TBC1D16	17	79932343	80035848	-	11555	protein_coding	TBC1 domain family member 16 [Source:HGNC Symbol;Acc:HGNC:28356]	-
ENSG00000204634	127.506	13.8338	1.19e-06	TBC1D8	2	101007617	101252866	-	6030	protein_coding	TBC1 domain family member 8 [Source:HGNC Symbol;Acc:HGNC:17791]	-
ENSG00000109436	28.3354	1.39e-17	4.84e-05	TBC1D9	4	140620765	140756120	-	5603	protein_coding	TBC1 domain family member 9 [Source:HGNC Symbol;Acc:HGNC:21710]	-
ENSG00000081059	103.219	26.6804	0.00559368	TCF7	5	134114711	134151865	+	10063	protein_coding	transcription factor 7 [Source:HGNC Symbol;Acc:HGNC:11639]	HMG
ENSG00000188396	56.6698	3.95178	1.2e-05	TCTEX1D4	1	44805913	44806675	-	763	protein_coding	Tctex1 domain containing 4 [Source:HGNC Symbol;Acc:HGNC:32315]	-
ENSG00000180190	28.3354	1.39e-17	4.84e-05	TDRP	8	489792	545781	-	3613	protein_coding	testis development related protein [Source:HGNC Symbol;Acc:HGNC:26951]	-
ENSG00000187079	256.023	3.95178	1.39e-16	TEAD1	11	12674591	12944483	+	10279	protein_coding	TEA domain transcription factor 1 [Source:HGNC Symbol;Acc:HGNC:11714]	TEA
ENSG00000197905	98.1595	1.97537	2.06e-10	TEAD4	12	2959330	3040673	+	2272	protein_coding	TEA domain transcription factor 4 [Source:HGNC Symbol;Acc:HGNC:11717]	TEA
ENSG00000218336	16.1921	1.39e-17	0.00510792	TENM3	4	182143987	182803024	+	11983	protein_coding	teneurin transmembrane protein 3 [Source:HGNC Symbol;Acc:HGNC:29944]	-
ENSG00000164362	85.0042	13.8338	0.000248662	TERT	5	1253147	1295069	-	4602	protein_coding	telomerase reverse transcriptase [Source:HGNC Symbol;Acc:HGNC:11730]	-
ENSG00000107140	2148.36	782.652	0.0130447	TESK1	9	35605305	35610041	+	3298	protein_coding	testis associated actin remodelling kinase 1 [Source:HGNC Symbol;Acc:HGNC:11731]	-
ENSG00000121101	85.0042	0.987172	2.66e-10	TEX14	17	58556678	58692055	-	5325	protein_coding	testis expressed 14, intercellular bridge forming factor [Source:HGNC Symbol;Acc:HGNC:11737]	-
ENSG00000137203	27.3235	0.987172	0.000552197	TFAP2A	6	10393186	10419659	-	8274	protein_coding	transcription factor AP-2 alpha [Source:HGNC Symbol;Acc:HGNC:11742]	AP-2
ENSG00000087510	19.2279	1.39e-17	0.00147335	TFAP2C	20	56629302	56639283	+	3005	protein_coding	transcription factor AP-2 gamma [Source:HGNC Symbol;Acc:HGNC:11744]	AP-2
ENSG00000003436	81.9684	6.91638	2.47e-06	TFPI	2	187464230	187565760	-	11714	protein_coding	tissue factor pathway inhibitor [Source:HGNC Symbol;Acc:HGNC:11760]	-
ENSG00000105825	267.154	1.39e-17	8.07e-21	TFPI2	7	93885396	93890991	-	2682	protein_coding	tissue factor pathway inhibitor 2 [Source:HGNC Symbol;Acc:HGNC:11761]	-
ENSG00000163235	75.8967	1.39e-17	1.15e-10	TGFA	2	70447280	70554193	-	4963	protein_coding	transforming growth factor alpha [Source:HGNC Symbol;Acc:HGNC:11765]	-
ENSG00000092969	23.2757	1.39e-17	0.000305772	TGFB2	1	218346235	218444619	+	5151	protein_coding	transforming growth factor beta 2 [Source:HGNC Symbol;Acc:HGNC:11768]	-
ENSG00000177426	1200.17	243.096	9.11e-06	TGIF1	18	3411608	3459978	+	8222	protein_coding	TGFB induced factor homeobox 1 [Source:HGNC Symbol;Acc:HGNC:11776]	Homeobox
ENSG00000198959	664.847	10.8692	2.13e-21	TGM2	20	38127387	38166578	-	8036	protein_coding	transglutaminase 2 [Source:HGNC Symbol;Acc:HGNC:11778]	-
ENSG00000104055	629.429	183.804	0.0016225	TGM5	15	43232595	43266857	-	3631	protein_coding	transglutaminase 5 [Source:HGNC Symbol;Acc:HGNC:11781]	-
ENSG00000178726	15.1801	1.39e-17	0.00775719	THBD	20	23045633	23049741	-	4109	protein_coding	thrombomodulin [Source:HGNC Symbol;Acc:HGNC:11784]	-
ENSG00000137801	644.609	40.5151	1.98e-13	THBS1	15	39581079	39599466	+	9158	protein_coding	thrombospondin 1 [Source:HGNC Symbol;Acc:HGNC:11785]	-
ENSG00000187720	236.796	1.39e-17	9.36e-20	THSD4	15	71096952	71783383	+	15837	protein_coding	thrombospondin type 1 domain containing 4 [Source:HGNC Symbol;Acc:HGNC:25835]	-
ENSG00000146426	4132.78	537.579	3.64e-09	TIAM2	6	154832697	155257723	+	11532	protein_coding	T cell lymphoma invasion and metastasis 2 [Source:HGNC Symbol;Acc:HGNC:11806]	-
ENSG00000035862	138.637	8.89278	5.4e-09	TIMP2	17	78852977	78925387	-	5633	protein_coding	TIMP metallopeptidase inhibitor 2 [Source:HGNC Symbol;Acc:HGNC:11821]	-
ENSG00000137251	17.204	1.39e-17	0.00335243	TINAG	6	54307859	54390152	+	2155	protein_coding	tubulointerstitial nephritis antigen [Source:HGNC Symbol;Acc:HGNC:14599]	-
ENSG00000142910	337.99	1.39e-17	6.42e-23	TINAGL1	1	31576485	31587686	+	5281	protein_coding	tubulointerstitial nephritis antigen like 1 [Source:HGNC Symbol;Acc:HGNC:19168]	-
ENSG00000104067	107.267	0.987172	5.66e-12	TJP1	15	29699367	29968865	-	11265	protein_coding	tight junction protein 1 [Source:HGNC Symbol;Acc:HGNC:11827]	-
ENSG00000196781	111.315	29.645	0.00615666	TLE1	9	81583683	81689305	-	4906	protein_coding	transducin like enhancer of split 1 [Source:HGNC Symbol;Acc:HGNC:11837]	-
ENSG00000169908	1401.54	1.39e-17	2.69e-36	TM4SF1	3	149369022	149377865	-	3668	protein_coding	transmembrane 4 L six family member 1 [Source:HGNC Symbol;Acc:HGNC:11853]	-
ENSG00000163762	30.3593	1.39e-17	2.43e-05	TM4SF18	3	149318498	149334414	-	4482	protein_coding	transmembrane 4 L six family member 18 [Source:HGNC Symbol;Acc:HGNC:25181]	-
ENSG00000103534	23.2757	2.96358	0.0239294	TMC5	16	19410496	19499113	+	6393	protein_coding	transmembrane channel like 5 [Source:HGNC Symbol;Acc:HGNC:22999]	-
ENSG00000170537	14.1682	1.39e-17	0.0119511	TMC7	16	18983934	19063942	+	5638	protein_coding	transmembrane channel like 7 [Source:HGNC Symbol;Acc:HGNC:23000]	-
ENSG00000147027	64.7653	1.39e-17	1.27e-09	TMEM47	X	34627064	34657288	-	4054	protein_coding	transmembrane protein 47 [Source:HGNC Symbol;Acc:HGNC:18515]	-
ENSG00000121900	29.3473	1.39e-17	3.39e-05	TMEM54	1	32894594	32901438	-	1417	protein_coding	transmembrane protein 54 [Source:HGNC Symbol;Acc:HGNC:24143]	-
ENSG00000152078	19.2279	1.39e-17	0.00147335	TMEM56	1	95117338	95197607	+	7402	protein_coding	transmembrane protein 56 [Source:HGNC Symbol;Acc:HGNC:26477]	-
ENSG00000164953	146.733	34.5859	0.00110697	TMEM67	8	93754844	93819234	+	8281	protein_coding	transmembrane protein 67 [Source:HGNC Symbol;Acc:HGNC:28396]	-
ENSG00000167874	155.84	8.89278	7.63e-10	TMEM88	17	7855065	7856099	+	875	protein_coding	transmembrane protein 88 [Source:HGNC Symbol;Acc:HGNC:32371]	-
ENSG00000187045	83.9923	26.6804	0.0364816	TMPRSS6	22	37065436	37109713	-	4232	protein_coding	transmembrane serine protease 6 [Source:HGNC Symbol;Acc:HGNC:16517]	-
ENSG00000232810	4625.59	1592.97	0.00669187	TNF	6	31575567	31578336	+	1676	protein_coding	tumor necrosis factor [Source:HGNC Symbol;Acc:HGNC:11892]	-
ENSG00000185215	179.115	25.6922	3.92e-06	TNFAIP2	14	103123442	103137439	+	5029	protein_coding	TNF alpha induced protein 2 [Source:HGNC Symbol;Acc:HGNC:11895]	-
ENSG00000173530	96.1356	4.93998	2.72e-08	TNFRSF10D	8	23135588	23164030	-	3538	protein_coding	TNF receptor superfamily member 10d [Source:HGNC Symbol;Acc:HGNC:11907]	-
ENSG00000146072	54.6459	5.92818	0.000145926	TNFRSF21	6	47231532	47309905	-	3595	protein_coding	TNF receptor superfamily member 21 [Source:HGNC Symbol;Acc:HGNC:13469]	-
ENSG00000049249	5764.03	2169.09	0.0170572	TNFRSF9	1	7915894	7943165	-	6331	protein_coding	TNF receptor superfamily member 9 [Source:HGNC Symbol;Acc:HGNC:11924]	-
ENSG00000125735	1122.25	207.521	2.45e-06	TNFSF14	19	6661253	6670588	-	4778	protein_coding	TNF superfamily member 14 [Source:HGNC Symbol;Acc:HGNC:11930]	-
ENSG00000125657	643.597	29.645	2.46e-15	TNFSF9	19	6530999	6535928	+	1665	protein_coding	TNF superfamily member 9 [Source:HGNC Symbol;Acc:HGNC:11939]	-
ENSG00000149115	189.234	45.4561	0.000657929	TNKS1BP1	11	57299638	57324952	-	7149	protein_coding	tankyrase 1 binding protein 1 [Source:HGNC Symbol;Acc:HGNC:19081]	-
ENSG00000105048	64.7653	1.39e-17	1.27e-09	TNNT1	19	55132794	55149354	-	2171	protein_coding	troponin T1, slow skeletal type [Source:HGNC Symbol;Acc:HGNC:11948]	-
ENSG00000136205	175.067	6.91638	1.2e-11	TNS3	7	47275154	47582558	-	11797	protein_coding	tensin 3 [Source:HGNC Symbol;Acc:HGNC:21616]	-
ENSG00000141232	458.411	168.981	0.0214666	TOB1	17	50862223	50867978	-	2521	protein_coding	transducer of ERBB2, 1 [Source:HGNC Symbol;Acc:HGNC:11979]	-
ENSG00000141198	85.0042	11.8574	7.54e-05	TOM1L1	17	54899387	54961956	+	7275	protein_coding	target of myb1 like 1 membrane trafficking protein [Source:HGNC Symbol;Acc:HGNC:11983]	-
ENSG00000078804	340.014	66.2083	2.13e-05	TP53INP2	20	34704290	34713439	+	4228	protein_coding	tumor protein p53 inducible nuclear protein 2 [Source:HGNC Symbol;Acc:HGNC:16104]	-
ENSG00000146242	46.5504	1.39e-17	1.69e-07	TPBG	6	82363206	82370828	+	6904	protein_coding	trophoblast glycoprotein [Source:HGNC Symbol;Acc:HGNC:12004]	-
ENSG00000140416	489.781	48.4207	6.02e-10	TPM1	15	63042632	63071915	+	12876	protein_coding	tropomyosin 1 [Source:HGNC Symbol;Acc:HGNC:12010]	-
ENSG00000198467	385.551	26.6804	1.34e-11	TPM2	9	35681992	35690121	-	3248	protein_coding	tropomyosin 2 [Source:HGNC Symbol;Acc:HGNC:12011]	-
ENSG00000056558	3131.96	1092.95	0.0078069	TRAF1	9	120902393	120929173	-	6449	protein_coding	TNF receptor associated factor 1 [Source:HGNC Symbol;Acc:HGNC:12031]	-
ENSG00000173334	1281.12	280.647	2.74e-05	TRIB1	8	125430321	125438405	+	4138	protein_coding	tribbles pseudokinase 1 [Source:HGNC Symbol;Acc:HGNC:16891]	-
ENSG00000152503	42.5026	1.39e-17	5.43e-07	TRIM36	5	115124762	115180546	-	6113	protein_coding	tripartite motif containing 36 [Source:HGNC Symbol;Acc:HGNC:16280]	-
ENSG00000177238	11.1324	1.39e-17	0.0429964	TRIM72	16	31214021	31231537	+	8500	protein_coding	tripartite motif containing 72 [Source:HGNC Symbol;Acc:HGNC:32671]	-
ENSG00000179046	52.622	1.39e-17	2.5e-08	TRIML2	4	188091273	188109603	-	3050	protein_coding	tripartite motif family like 2 [Source:HGNC Symbol;Acc:HGNC:26378]	-
ENSG00000253368	232.748	1.39e-17	1.33e-19	TRNP1	1	26993707	27000898	+	1976	protein_coding	TMF1-regulated nuclear protein 1 [Source:HGNC Symbol;Acc:HGNC:34348]	-
ENSG00000130529	99.1714	1.39e-17	1.37e-12	TRPM4	19	49157741	49211836	+	6604	protein_coding	transient receptor potential cation channel subfamily M member 4 [Source:HGNC Symbol;Acc:HGNC:17993]	-
ENSG00000157514	1058.49	413.066	0.0281684	TSC22D3	X	107713221	107777342	-	4766	protein_coding	TSC22 domain family member 3 [Source:HGNC Symbol;Acc:HGNC:3051]	TSC22
ENSG00000182704	55.6579	15.8102	0.0380043	TSKU	11	76782251	76798154	+	4131	protein_coding	tsukushi, small leucine rich proteoglycan [Source:HGNC Symbol;Acc:HGNC:28850]	-
ENSG00000117472	19.2279	0.987172	0.00906557	TSPAN1	1	46175073	46185958	+	2366	protein_coding	tetraspanin 1 [Source:HGNC Symbol;Acc:HGNC:20657]	-
ENSG00000000003	23.2757	1.39e-17	0.000305772	TSPAN6	X	100627109	100639991	-	4535	protein_coding	tetraspanin 6 [Source:HGNC Symbol;Acc:HGNC:11858]	-
ENSG00000011105	29.3473	1.39e-17	3.39e-05	TSPAN9	12	3077355	3286564	+	6905	protein_coding	tetraspanin 9 [Source:HGNC Symbol;Acc:HGNC:21640]	-
ENSG00000235217	63.7534	8.89278	0.000294331	TSPY26P	20	32186477	32190527	-	4051	transcribed_processed_pseudogene	testis specific protein Y-linked 26, pseudogene [Source:HGNC Symbol;Acc:HGNC:16256]	-
ENSG00000168026	30.3593	1.39e-17	2.43e-05	TTC21A	3	39107704	39138903	+	7677	protein_coding	tetratricopeptide repeat domain 21A [Source:HGNC Symbol;Acc:HGNC:30761]	-
ENSG00000137267	92.0878	8.89278	3.01e-06	TUBB2A	6	3153669	3157526	-	1727	protein_coding	tubulin beta 2A class IIa [Source:HGNC Symbol;Acc:HGNC:12412]	-
ENSG00000258947	110.303	9.88098	5.36e-07	TUBB3	16	89921392	89938761	+	4430	protein_coding	tubulin beta 3 class III [Source:HGNC Symbol;Acc:HGNC:20772]	-
ENSG00000104833	18.216	1.39e-17	0.00223836	TUBB4A	19	6494319	6502848	-	3466	protein_coding	tubulin beta 4A class IVa [Source:HGNC Symbol;Acc:HGNC:20774]	-
ENSG00000143367	123.458	26.6804	0.000803405	TUFT1	1	151540305	151583583	+	3878	protein_coding	tuftelin 1 [Source:HGNC Symbol;Acc:HGNC:12422]	-
ENSG00000104723	59.7056	1.39e-17	4.22e-09	TUSC3	8	15417215	15766649	+	5190	protein_coding	tumor suppressor candidate 3 [Source:HGNC Symbol;Acc:HGNC:30242]	-
ENSG00000092445	25.2996	1.97537	0.00453885	TYRO3	15	41557675	41583586	+	10945	protein_coding	TYRO3 protein tyrosine kinase [Source:HGNC Symbol;Acc:HGNC:12446]	-
ENSG00000137831	209.473	11.8574	6.7e-11	UACA	15	70654554	70763593	-	11031	protein_coding	uveal autoantigen with coiled-coil domains and ankyrin repeats [Source:HGNC Symbol;Acc:HGNC:15947]	-
ENSG00000162543	252.987	96.8424	0.0410471	UBXN10	1	20186085	20196048	+	5571	protein_coding	UBX domain protein 10 [Source:HGNC Symbol;Acc:HGNC:26354]	-
ENSG00000175564	197.33	73.1257	0.0375449	UCP3	11	74000281	74009435	-	3684	protein_coding	uncoupling protein 3 [Source:HGNC Symbol;Acc:HGNC:12519]	-
ENSG00000148154	1011.94	401.207	0.0328883	UGCG	9	111896766	111935369	+	4615	protein_coding	UDP-glucose ceramide glucosyltransferase [Source:HGNC Symbol;Acc:HGNC:12524]	-
ENSG00000174607	53.634	1.39e-17	1.92e-08	UGT8	4	114598455	114678224	+	4699	protein_coding	UDP glycosyltransferase 8 [Source:HGNC Symbol;Acc:HGNC:12555]	-
ENSG00000198722	68.8131	6.91638	2.4e-05	UNC13B	9	35161992	35405338	+	17916	protein_coding	unc-13 homolog B [Source:HGNC Symbol;Acc:HGNC:12566]	-
ENSG00000273820	73.8728	17.7866	0.00716283	USP27X	X	49879948	49882565	+	2618	protein_coding	ubiquitin specific peptidase 27 X-linked [Source:HGNC Symbol;Acc:HGNC:13486]	-
ENSG00000154914	72.8609	3.95178	4.51e-07	USP43	17	9644698	9729691	+	5068	protein_coding	ubiquitin specific peptidase 43 [Source:HGNC Symbol;Acc:HGNC:20072]	-
ENSG00000038427	155.84	1.39e-17	3.72e-16	VCAN	5	83471465	83582303	+	14831	protein_coding	versican [Source:HGNC Symbol;Acc:HGNC:2464]	-
ENSG00000111424	1412.67	568.213	0.0357268	VDR	12	47841537	47943048	-	5674	protein_coding	vitamin D receptor [Source:HGNC Symbol;Acc:HGNC:12679]	THR-like
ENSG00000189068	13.1563	1.39e-17	0.0182895	VSTM1	19	54040825	54063953	-	1405	protein_coding	V-set and transmembrane domain containing 1 [Source:HGNC Symbol;Acc:HGNC:29455]	-
ENSG00000165633	22.2637	2.96358	0.0318767	VSTM4	10	49014245	49115509	-	8633	protein_coding	V-set and transmembrane domain containing 4 [Source:HGNC Symbol;Acc:HGNC:26470]	-
ENSG00000145198	16.1921	0.987172	0.0273473	VWA5B2	3	184230429	184242329	+	5730	protein_coding	von Willebrand factor A domain containing 5B2 [Source:HGNC Symbol;Acc:HGNC:25144]	-
ENSG00000146530	27.3235	3.95178	0.0184837	VWDE	7	12330885	12403941	-	6712	protein_coding	von Willebrand factor D and EGF domains [Source:HGNC Symbol;Acc:HGNC:21897]	-
ENSG00000112290	42.5026	1.97537	3.01e-05	WASF1	6	110099819	110180004	-	3260	protein_coding	WAS protein family member 1 [Source:HGNC Symbol;Acc:HGNC:12732]	-
ENSG00000231439	31.3712	2.96358	0.00238782	WASIR2	16	22910	25123	+	1054	lincRNA	WASH and IL9R antisense RNA 2 [Source:HGNC Symbol;Acc:HGNC:38609]	-
ENSG00000163625	87.0281	1.39e-17	1.26e-11	WDFY3	4	84669610	84966391	-	16856	protein_coding	WD repeat and FYVE domain containing 3 [Source:HGNC Symbol;Acc:HGNC:20751]	-
ENSG00000166415	21.2518	1.39e-17	0.000664296	WDR72	15	53513741	53762878	-	8572	protein_coding	WD repeat domain 72 [Source:HGNC Symbol;Acc:HGNC:26790]	-
ENSG00000152763	16.1921	0.987172	0.0273473	WDR78	1	66812885	66924887	-	6704	protein_coding	WD repeat domain 78 [Source:HGNC Symbol;Acc:HGNC:26252]	-
ENSG00000095397	82.9803	26.6804	0.0399902	WHRN	9	114402080	114505450	-	5542	protein_coding	whirlin [Source:HGNC Symbol;Acc:HGNC:16361]	-
ENSG00000116729	70.837	2.96358	1.65e-07	WLS	1	68098473	68233120	-	4469	protein_coding	wntless Wnt ligand secretion mediator [Source:HGNC Symbol;Acc:HGNC:30238]	-
ENSG00000111186	125.482	16.7984	8.99e-06	WNT5B	12	1529891	1647243	+	4305	protein_coding	Wnt family member 5B [Source:HGNC Symbol;Acc:HGNC:16265]	-
ENSG00000188064	24.2876	1.39e-17	0.000212877	WNT7B	22	45920362	45977129	-	5051	protein_coding	Wnt family member 7B [Source:HGNC Symbol;Acc:HGNC:12787]	-
ENSG00000143816	42.5026	8.89278	0.0177561	WNT9A	1	227918656	227947898	-	3971	protein_coding	Wnt family member 9A [Source:HGNC Symbol;Acc:HGNC:12778]	-
ENSG00000179314	181.139	1.39e-17	2.05e-17	WSCD1	17	6057807	6124427	+	7136	protein_coding	WSC domain containing 1 [Source:HGNC Symbol;Acc:HGNC:29060]	-
ENSG00000142279	69.8251	18.7748	0.0171936	WTIP	19	34481638	34512304	+	13733	protein_coding	WT1 interacting protein [Source:HGNC Symbol;Acc:HGNC:20964]	-
ENSG00000113645	53.634	0.987172	2.26e-07	WWC1	5	168291651	168472303	+	10076	protein_coding	WW and C2 domain containing 1 [Source:HGNC Symbol;Acc:HGNC:29435]	-
ENSG00000151718	99.1714	0.987172	2.12e-11	WWC2	4	183099293	183320777	+	9966	protein_coding	WW and C2 domain containing 2 [Source:HGNC Symbol;Acc:HGNC:24148]	-
ENSG00000018408	214.533	14.822	4.62e-10	WWTR1	3	149517235	149736714	-	8413	protein_coding	WW domain containing transcription regulator 1 [Source:HGNC Symbol;Acc:HGNC:24042]	-
ENSG00000143184	1549.75	103.747	4.39e-11	XCL1	1	168576473	168582077	+	1367	protein_coding	X-C motif chemokine ligand 1 [Source:HGNC Symbol;Acc:HGNC:10645]	-
ENSG00000143185	1276.54	186.057	1.7e-07	XCL2	1	168540765	168543997	-	565	protein_coding	X-C motif chemokine ligand 2 [Source:HGNC Symbol;Acc:HGNC:10646]	-
ENSG00000168334	292.452	4.93998	4.47e-17	XIRP1	3	39183210	39192596	-	6467	protein_coding	xin actin binding repeat containing 1 [Source:HGNC Symbol;Acc:HGNC:14301]	-
ENSG00000137693	119.41	1.39e-17	5.39e-14	YAP1	11	102110461	102233423	+	6296	protein_coding	Yes associated protein 1 [Source:HGNC Symbol;Acc:HGNC:16262]	-
ENSG00000175155	258.046	86.9604	0.0133152	YPEL2	17	59331689	59401729	+	8667	protein_coding	yippee like 2 [Source:HGNC Symbol;Acc:HGNC:18326]	-
ENSG00000270022	34.4071	1.39e-17	6.46e-06	Z93241.1	22	42615244	42615907	+	664	lincRNA	RNA, U12 small nuclear	-
ENSG00000236867	29.3473	5.92818	0.046027	Z98885.1	22	49817248	49817712	+	465	processed_pseudogene	suppressor of cytokine signaling 2 (SOCS2) pseudogene	-
ENSG00000177494	1749.65	144.276	1.66e-12	ZBED2	3	111592900	111595443	-	2311	protein_coding	zinc finger BED-type containing 2 [Source:HGNC Symbol;Acc:HGNC:20710]	zf-BED
ENSG00000179456	71.8489	22.7276	0.0444972	ZBTB18	1	244048939	244057476	+	3906	protein_coding	zinc finger and BTB domain containing 18 [Source:HGNC Symbol;Acc:HGNC:13030]	ZBTB
ENSG00000011590	5181.15	1727.37	0.00462961	ZBTB32	19	35704527	35717038	+	2770	protein_coding	zinc finger and BTB domain containing 32 [Source:HGNC Symbol;Acc:HGNC:16763]	ZBTB
ENSG00000163874	1852.87	711.502	0.0222616	ZC3H12A	1	37474552	37484379	+	3121	protein_coding	zinc finger CCCH-type containing 12A [Source:HGNC Symbol;Acc:HGNC:26259]	-
ENSG00000149289	1611.01	660.115	0.041631	ZC3H12C	11	110093361	110171841	+	9719	protein_coding	zinc finger CCCH-type containing 12C [Source:HGNC Symbol;Acc:HGNC:29362]	-
ENSG00000169554	1738.52	629.481	0.0124997	ZEB2	2	144364364	144524583	-	25058	protein_coding	zinc finger E-box binding homeobox 2 [Source:HGNC Symbol;Acc:HGNC:14881]	zf-C2H2
ENSG00000091656	52.622	3.95178	2.85e-05	ZFHX4	8	76681219	76867285	+	15687	protein_coding	zinc finger homeobox 4 [Source:HGNC Symbol;Acc:HGNC:30939]	Homeobox
ENSG00000185650	5873.32	2113.75	0.0106909	ZFP36L1	14	68787660	68796253	-	5160	protein_coding	ZFP36 ring finger protein like 1 [Source:HGNC Symbol;Acc:HGNC:1107]	Others
ENSG00000187801	113.339	33.5977	0.0139252	ZFP69B	1	40450102	40463718	+	2386	protein_coding	ZFP69 zinc finger protein B [Source:HGNC Symbol;Acc:HGNC:28053]	zf-C2H2
ENSG00000169946	11.1324	1.39e-17	0.0429964	ZFPM2	8	104590733	105804532	+	7775	protein_coding	zinc finger protein, FOG family member 2 [Source:HGNC Symbol;Acc:HGNC:16700]	-
ENSG00000251003	25.2996	1.39e-17	0.000145926	ZFPM2-AS1	8	105546089	106060524	-	2667	processed_transcript	ZFPM2 antisense RNA 1 [Source:HGNC Symbol;Acc:HGNC:50698]	-
ENSG00000147180	67.8012	18.7748	0.021887	ZNF711	X	85244032	85273362	+	5004	protein_coding	zinc finger protein 711 [Source:HGNC Symbol;Acc:HGNC:13128]	zf-C2H2
ENSG00000236609	15.1801	1.39e-17	0.00775719	ZNF853	7	6615617	6624290	+	3857	protein_coding	zinc finger protein 853 [Source:HGNC Symbol;Acc:HGNC:21767]	zf-C2H2
ENSG00000130449	1015.99	240.131	8.65e-05	ZSWIM6	5	61332273	61546170	+	5501	protein_coding	zinc finger SWIM-type containing 6 [Source:HGNC Symbol;Acc:HGNC:29316]	-
