# Supplementary material for: High and selective cytotoxicity of ex vivo expanded allogeneic human natural killer cells from peripheral blood against bladder cancer: implications for natural killer cell instillation after transurethral resection of bladder tumor
Source: J Exp Clin Cancer Res. 2024 Jan 20;43:24. doi: 10.1186/s13046-024-02955-7 (PMC10799482; doi:10.1186/s13046-024-02955-7)
Supplement: Supplementary file 3 — Supplementary Material 3: The downregulated genes in NK cells cocultured with BCa cells [file 13046_2024_2955_MOESM3_ESM.xlsx]

## Sheet: A_NKvscontrol_deg_down
gene_id	Cocultured_NK	control NK	padj	gene_name	gene_chr	gene_start	gene_end	gene_strand	gene_length	gene_biotype	gene_description	tf_family
ENSG00000003400	403.766	997.091	0.0402349	CASP10	2	201182881	201229406	+	7598	protein_coding	caspase 10 [Source:HGNC Symbol;Acc:HGNC:1500]	-
ENSG00000004838	11.1324	50.3971	0.0119511	ZMYND10	3	50341110	50346852	-	4009	protein_coding	zinc finger MYND-type containing 10 [Source:HGNC Symbol;Acc:HGNC:19412]	-
ENSG00000065357	307.632	834.038	0.0178132	DGKA	12	55927319	55954027	+	10215	protein_coding	diacylglycerol kinase alpha [Source:HGNC Symbol;Acc:HGNC:2849]	-
ENSG00000071073	212.509	578.095	0.0191061	MGAT4A	2	98619106	98731126	-	9630	protein_coding	alpha-1,3-mannosyl-glycoprotein 4-beta-N-acetylglucosaminyltransferase A [Source:HGNC Symbol;Acc:HGNC:7047]	-
ENSG00000073605	146.733	554.378	0.000561915	GSDMB	17	39904595	39919854	-	5905	protein_coding	gasdermin B [Source:HGNC Symbol;Acc:HGNC:23690]	-
ENSG00000073849	197.33	592.918	0.00687585	ST6GAL1	3	186930485	187078553	+	9151	protein_coding	ST6 beta-galactoside alpha-2,6-sialyltransferase 1 [Source:HGNC Symbol;Acc:HGNC:10860]	-
ENSG00000078053	13.1563	66.2083	0.00239542	AMPH	7	38383704	38631567	-	5636	protein_coding	amphiphysin [Source:HGNC Symbol;Acc:HGNC:471]	-
ENSG00000083814	29.3473	104.748	0.00808061	ZNF671	19	57719751	57727624	-	3532	protein_coding	zinc finger protein 671 [Source:HGNC Symbol;Acc:HGNC:26279]	zf-C2H2
ENSG00000090238	107.267	303.376	0.0181345	YPEL3	16	30092314	30096915	-	3181	protein_coding	yippee like 3 [Source:HGNC Symbol;Acc:HGNC:18327]	-
ENSG00000095370	829.794	2098.93	0.0291412	SH2D3C	9	127738317	127778741	-	4659	protein_coding	SH2 domain containing 3C [Source:HGNC Symbol;Acc:HGNC:16884]	-
ENSG00000099308	248.939	708.537	0.0114211	MAST3	19	18097793	18151692	+	6772	protein_coding	microtubule associated serine/threonine kinase 3 [Source:HGNC Symbol;Acc:HGNC:19036]	-
ENSG00000099985	245.903	706.561	0.0102939	OSM	22	30262829	30266840	-	2114	protein_coding	oncostatin M [Source:HGNC Symbol;Acc:HGNC:8506]	-
ENSG00000102096	1760.78	4398.47	0.0311213	PIM2	X	48913182	48919024	-	2761	protein_coding	Pim-2 proto-oncogene, serine/threonine kinase [Source:HGNC Symbol;Acc:HGNC:8987]	-
ENSG00000102349	40.4787	117.595	0.0384942	KLF8	X	56232421	56287889	+	9022	protein_coding	Kruppel like factor 8 [Source:HGNC Symbol;Acc:HGNC:6351]	zf-C2H2
ENSG00000105483	748.839	1973.43	0.0196985	CARD8	19	48180770	48255946	-	12912	protein_coding	caspase recruitment domain family member 8 [Source:HGNC Symbol;Acc:HGNC:17057]	-
ENSG00000106479	93.0997	270.765	0.015133	ZNF862	7	149838367	149867479	+	8430	protein_coding	zinc finger protein 862 [Source:HGNC Symbol;Acc:HGNC:34519]	-
ENSG00000106560	141.673	498.051	0.00140635	GIMAP2	7	150685697	150693641	+	2097	protein_coding	GTPase, IMAP family member 2 [Source:HGNC Symbol;Acc:HGNC:21789]	-
ENSG00000108389	870.272	2247.16	0.0238958	MTMR4	17	58489529	58517905	-	7475	protein_coding	myotubularin related protein 4 [Source:HGNC Symbol;Acc:HGNC:7452]	-
ENSG00000110665	288.405	996.103	0.00114761	C11orf21	11	2295645	2303049	-	4199	protein_coding	chromosome 11 open reading frame 21 [Source:HGNC Symbol;Acc:HGNC:13231]	-
ENSG00000111335	612.226	1542.58	0.0310303	OAS2	12	112978395	113011723	+	6264	protein_coding	2'-5'-oligoadenylate synthetase 2 [Source:HGNC Symbol;Acc:HGNC:8087]	-
ENSG00000111801	173.043	486.193	0.014982	BTN3A3	6	26440472	26453415	+	5658	protein_coding	butyrophilin subfamily 3 member A3 [Source:HGNC Symbol;Acc:HGNC:1140]	-
ENSG00000111913	691.158	2087.07	0.00470909	RIPOR2	6	24804281	25042170	-	9536	protein_coding	RHO family interacting cell polarization regulator 2 [Source:HGNC Symbol;Acc:HGNC:13872]	-
ENSG00000114735	490.793	1181.88	0.0485065	HEMK1	3	50569152	50596168	+	19425	protein_coding	HemK methyltransferase family member 1 [Source:HGNC Symbol;Acc:HGNC:24923]	-
ENSG00000116147	15.1801	61.2673	0.0127817	TNR	1	175315194	175743770	-	12960	protein_coding	tenascin R [Source:HGNC Symbol;Acc:HGNC:11953]	-
ENSG00000116205	170.007	429.865	0.0406624	TCEANC2	1	54053584	54112519	+	12168	protein_coding	transcription elongation factor A N-terminal and central domain containing 2 [Source:HGNC Symbol;Acc:HGNC:26494]	-
ENSG00000116652	6.07267	30.6332	0.0294786	DLEU2L	1	63547082	63550636	+	3555	sense_intronic	deleted in lymphocytic leukemia 2-like [Source:HGNC Symbol;Acc:HGNC:13225]	-
ENSG00000118520	1.01298	18.7748	0.00906558	ARG1	6	131573144	131584332	+	1965	protein_coding	arginase 1 [Source:HGNC Symbol;Acc:HGNC:663]	-
ENSG00000119514	19.2279	64.2319	0.036122	GALNT12	9	98807699	98850081	+	3137	protein_coding	polypeptide N-acetylgalactosaminyltransferase 12 [Source:HGNC Symbol;Acc:HGNC:19877]	-
ENSG00000120318	138.637	479.275	0.00176891	ARAP3	5	141653401	141682221	-	6186	protein_coding	ArfGAP with RhoGAP domain, ankyrin repeat and PH domain 3 [Source:HGNC Symbol;Acc:HGNC:24097]	-
ENSG00000120868	376.444	975.351	0.0265936	APAF1	12	98645141	98735433	+	7908	protein_coding	apoptotic peptidase activating factor 1 [Source:HGNC Symbol;Acc:HGNC:576]	-
ENSG00000121486	195.306	493.11	0.0390638	TRMT1L	1	185118098	185157072	-	4945	protein_coding	tRNA methyltransferase 1 like [Source:HGNC Symbol;Acc:HGNC:16782]	-
ENSG00000124256	53.634	158.111	0.0241258	ZBP1	20	57603846	57620576	-	5405	protein_coding	Z-DNA binding protein 1 [Source:HGNC Symbol;Acc:HGNC:16176]	-
ENSG00000125703	71.8489	193.686	0.038405	ATG4C	1	62784135	62865513	+	3110	protein_coding	autophagy related 4C cysteine peptidase [Source:HGNC Symbol;Acc:HGNC:16040]	-
ENSG00000125814	135.601	364.644	0.0263884	NAPB	20	23374519	23421519	-	5234	protein_coding	NSF attachment protein beta [Source:HGNC Symbol;Acc:HGNC:15751]	-
ENSG00000126822	96.1356	454.57	3.82111e-05	PLEKHG3	14	64704102	64750247	+	11910	protein_coding	pleckstrin homology and RhoGEF domain containing G3 [Source:HGNC Symbol;Acc:HGNC:20364]	-
ENSG00000127528	1119.21	2904.31	0.0221477	KLF2	19	16324817	16327874	+	2018	protein_coding	Kruppel like factor 2 [Source:HGNC Symbol;Acc:HGNC:6347]	zf-C2H2
ENSG00000129521	2.02491	27.6686	0.00175177	EGLN3	14	33924231	34462774	-	7359	protein_coding	egl-9 family hypoxia inducible factor 3 [Source:HGNC Symbol;Acc:HGNC:14661]	-
ENSG00000130775	159.888	600.823	0.000552197	THEMIS2	1	27872543	27886685	+	4621	protein_coding	thymocyte selection associated family member 2 [Source:HGNC Symbol;Acc:HGNC:16839]	-
ENSG00000131634	46.5504	186.768	0.00115556	TMEM204	16	1528688	1555580	+	2047	protein_coding	transmembrane protein 204 [Source:HGNC Symbol;Acc:HGNC:14158]	-
ENSG00000133561	685.086	2862.81	7.13894e-05	GIMAP6	7	150625375	150632648	-	3913	protein_coding	GTPase, IMAP family member 6 [Source:HGNC Symbol;Acc:HGNC:21918]	-
ENSG00000133574	218.581	1251.06	1.01276e-06	GIMAP4	7	150567277	150573955	+	2193	protein_coding	GTPase, IMAP family member 4 [Source:HGNC Symbol;Acc:HGNC:21872]	-
ENSG00000134222	104.231	264.836	0.0478834	PSRC1	1	109279556	109283186	-	2855	protein_coding	proline and serine rich coiled-coil 1 [Source:HGNC Symbol;Acc:HGNC:24472]	-
ENSG00000134297	23.2757	78.0667	0.0235141	PLEKHA8P1	12	45173064	45216041	-	2320	transcribed_processed_pseudogene	pleckstrin homology domain containing A8 pseudogene 1 [Source:HGNC Symbol;Acc:HGNC:30222]	-
ENSG00000138172	225.664	674.938	0.0070626	CALHM2	10	103446786	103452402	-	3108	protein_coding	calcium homeostasis modulator family member 2 [Source:HGNC Symbol;Acc:HGNC:23493]	-
ENSG00000138413	300.548	821.192	0.0166531	IDH1	2	208236227	208266074	-	4721	protein_coding	isocitrate dehydrogenase (NADP(+)) 1, cytosolic [Source:HGNC Symbol;Acc:HGNC:5382]	-
ENSG00000142512	110.303	310.293	0.0184561	SIGLEC10	19	51410021	51417803	-	3667	protein_coding	sialic acid binding Ig like lectin 10 [Source:HGNC Symbol;Acc:HGNC:15620]	-
ENSG00000144026	114.351	292.506	0.0425816	ZNF514	2	95147330	95165413	-	6813	protein_coding	zinc finger protein 514 [Source:HGNC Symbol;Acc:HGNC:25894]	zf-C2H2
ENSG00000144648	25.2996	79.0549	0.0364816	ACKR2	3	42804752	42887974	+	5457	protein_coding	atypical chemokine receptor 2 [Source:HGNC Symbol;Acc:HGNC:1565]	-
ENSG00000146192	49.5862	149.217	0.022293	FGD2	6	37005646	37029070	+	10167	protein_coding	FYVE, RhoGEF and PH domain containing 2 [Source:HGNC Symbol;Acc:HGNC:3664]	-
ENSG00000149257	56.6698	173.922	0.0153312	SERPINH1	11	75562056	75572783	+	6281	protein_coding	serpin family H member 1 [Source:HGNC Symbol;Acc:HGNC:1546]	-
ENSG00000149548	31.3712	113.642	0.00613925	CCDC15	11	124954121	125041489	+	4823	protein_coding	coiled-coil domain containing 15 [Source:HGNC Symbol;Acc:HGNC:25798]	-
ENSG00000152969	20.2399	71.1493	0.0209881	JAKMIP1	4	6026203	6200591	-	3808	protein_coding	janus kinase and microtubule interacting protein 1 [Source:HGNC Symbol;Acc:HGNC:26460]	-
ENSG00000156574	1.38778e-17	10.8692	0.0429964	NODAL	10	70432315	70447951	-	1693	protein_coding	nodal growth differentiation factor [Source:HGNC Symbol;Acc:HGNC:7865]	-
ENSG00000159164	159.888	415.042	0.0331606	SV2A	1	149903318	149917882	-	4824	protein_coding	synaptic vesicle glycoprotein 2A [Source:HGNC Symbol;Acc:HGNC:20566]	-
ENSG00000160229	15.1801	59.2909	0.0171936	ZNF66	19	20776304	20807322	+	3009	protein_coding	zinc finger protein 66 [Source:HGNC Symbol;Acc:HGNC:13135]	zf-C2H2
ENSG00000160570	186.198	484.216	0.0303517	DEDD2	19	42198598	42220140	-	2631	protein_coding	death effector domain containing 2 [Source:HGNC Symbol;Acc:HGNC:24450]	-
ENSG00000161277	3.03685	25.6922	0.0100273	THAP8	19	36034985	36054762	-	1825	protein_coding	THAP domain containing 8 [Source:HGNC Symbol;Acc:HGNC:23191]	THAP
ENSG00000162490	35.419	102.772	0.0391089	DRAXIN	1	11691729	11725857	+	7346	protein_coding	dorsal inhibitory axon guidance protein [Source:HGNC Symbol;Acc:HGNC:25054]	-
ENSG00000162739	123.458	446.665	0.00112182	SLAMF6	1	160485030	160523262	-	2746	protein_coding	SLAM family member 6 [Source:HGNC Symbol;Acc:HGNC:21392]	-
ENSG00000163154	96.1356	252.978	0.0379058	TNFAIP8L2	1	151156629	151159749	+	1178	protein_coding	TNF alpha induced protein 8 like 2 [Source:HGNC Symbol;Acc:HGNC:26277]	-
ENSG00000163393	18.216	75.1021	0.00630021	SLC22A15	1	115976498	116070054	+	5292	protein_coding	solute carrier family 22 member 15 [Source:HGNC Symbol;Acc:HGNC:20301]	-
ENSG00000164406	14.1682	51.3853	0.0375449	LEAP2	5	132872322	132875046	+	2405	protein_coding	liver enriched antimicrobial peptide 2 [Source:HGNC Symbol;Acc:HGNC:29571]	-
ENSG00000164764	3.03685	21.7394	0.0318767	SBSPON	8	73064540	73124088	-	4383	protein_coding	somatomedin B and thrombospondin type 1 domain containing [Source:HGNC Symbol;Acc:HGNC:30362]	-
ENSG00000165028	1.38778e-17	11.8574	0.028112	NIPSNAP3B	9	104764157	104777457	+	2178	protein_coding	nipsnap homolog 3B [Source:HGNC Symbol;Acc:HGNC:23641]	-
ENSG00000165181	3.03685	28.6568	0.00424552	C9orf84	9	111686173	111795008	-	6276	protein_coding	chromosome 9 open reading frame 84 [Source:HGNC Symbol;Acc:HGNC:26535]	-
ENSG00000165949	8.09655	35.5741	0.0329297	IFI27	14	94104836	94116698	+	4147	protein_coding	interferon alpha inducible protein 27 [Source:HGNC Symbol;Acc:HGNC:5397]	-
ENSG00000168229	18.216	126.488	1.2455e-05	PTGDR	14	52267713	52276724	+	3033	protein_coding	prostaglandin D2 receptor [Source:HGNC Symbol;Acc:HGNC:9591]	-
ENSG00000168329	417.933	1440.79	0.00105994	CX3CR1	3	39263494	39281735	-	3655	protein_coding	C-X3-C motif chemokine receptor 1 [Source:HGNC Symbol;Acc:HGNC:2558]	-
ENSG00000170915	73.8728	221.355	0.0144246	PAQR8	6	52361421	52407777	+	5057	protein_coding	progestin and adipoQ receptor family member 8 [Source:HGNC Symbol;Acc:HGNC:15708]	-
ENSG00000170917	48.5743	163.052	0.00779627	NUDT6	4	122888697	122922968	-	6591	protein_coding	nudix hydrolase 6 [Source:HGNC Symbol;Acc:HGNC:8053]	-
ENSG00000171115	65.7773	385.396	3.38827e-06	GIMAP8	7	150450630	150479392	+	4184	protein_coding	GTPase, IMAP family member 8 [Source:HGNC Symbol;Acc:HGNC:21792]	-
ENSG00000172349	1232.55	4471.6	0.000450666	IL16	15	81159575	81314058	+	12094	protein_coding	interleukin 16 [Source:HGNC Symbol;Acc:HGNC:5980]	-
ENSG00000173110	52.622	150.205	0.0330578	HSPA6	1	161524540	161526910	+	2371	protein_coding	heat shock protein family A (Hsp70) member 6 [Source:HGNC Symbol;Acc:HGNC:5239]	-
ENSG00000173208	359.241	1037.61	0.00852412	ABCD2	12	39550033	39619751	-	6238	protein_coding	ATP binding cassette subfamily D member 2 [Source:HGNC Symbol;Acc:HGNC:66]	-
ENSG00000173988	1.38778e-17	11.8574	0.028112	LRRC63	13	46211943	46277366	+	2677	protein_coding	leucine rich repeat containing 63 [Source:HGNC Symbol;Acc:HGNC:34296]	-
ENSG00000174327	325.847	963.492	0.00696569	SLC16A13	17	7036075	7040121	+	2087	protein_coding	solute carrier family 16 member 13 [Source:HGNC Symbol;Acc:HGNC:31037]	-
ENSG00000175779	30.3593	88.9368	0.0447317	C15orf53	15	38628005	39180499	+	8469	protein_coding	chromosome 15 open reading frame 53 [Source:HGNC Symbol;Acc:HGNC:33796]	-
ENSG00000175938	87.0281	256.931	0.0139147	ORAI3	16	30949066	30956461	+	2643	protein_coding	ORAI calcium release-activated calcium modulator 3 [Source:HGNC Symbol;Acc:HGNC:28185]	-
ENSG00000176055	138.637	347.845	0.048088	MBLAC2	5	90458203	90474768	-	5676	protein_coding	metallo-beta-lactamase domain containing 2 [Source:HGNC Symbol;Acc:HGNC:33711]	-
ENSG00000177409	485.734	1401.26	0.00824506	SAMD9L	7	93130055	93148369	-	7135	protein_coding	sterile alpha motif domain containing 9 like [Source:HGNC Symbol;Acc:HGNC:1349]	-
ENSG00000178732	9.10849	39.5269	0.0258777	GP5	3	194394821	194398354	-	3534	protein_coding	glycoprotein V platelet [Source:HGNC Symbol;Acc:HGNC:4443]	-
ENSG00000179144	115.362	628.493	3.76007e-06	GIMAP7	7	150514830	150521073	+	1256	protein_coding	GTPase, IMAP family member 7 [Source:HGNC Symbol;Acc:HGNC:22404]	-
ENSG00000179934	4.04879	25.6922	0.0242721	CCR8	3	39329706	39333511	+	1318	protein_coding	C-C motif chemokine receptor 8 [Source:HGNC Symbol;Acc:HGNC:1609]	-
ENSG00000180739	150.78	533.626	0.00121554	S1PR5	19	10512742	10517931	-	2806	protein_coding	sphingosine-1-phosphate receptor 5 [Source:HGNC Symbol;Acc:HGNC:14299]	-
ENSG00000180884	58.6937	192.698	0.00736806	ZNF792	19	34956354	34964049	-	4234	protein_coding	zinc finger protein 792 [Source:HGNC Symbol;Acc:HGNC:24751]	zf-C2H2
ENSG00000180953	26.3115	82.0195	0.0346019	ST20	15	79898840	79923702	-	1614	protein_coding	suppressor of tumorigenicity 20 [Source:HGNC Symbol;Acc:HGNC:33520]	-
ENSG00000184481	65.7773	200.603	0.0132554	FOXO4	X	71096197	71103535	+	3447	protein_coding	forkhead box O4 [Source:HGNC Symbol;Acc:HGNC:7139]	Fork
ENSG00000184867	3.03685	28.6568	0.00424552	ARMCX2	X	101655281	101659891	-	3589	protein_coding	armadillo repeat containing X-linked 2 [Source:HGNC Symbol;Acc:HGNC:16869]	-
ENSG00000185252	96.1356	265.824	0.0239294	ZNF74	22	20394115	20408461	+	6251	protein_coding	zinc finger protein 74 [Source:HGNC Symbol;Acc:HGNC:13144]	zf-C2H2
ENSG00000185477	1937.87	5320.46	0.0120644	GPRIN3	4	89236386	89308010	-	15205	protein_coding	GPRIN family member 3 [Source:HGNC Symbol;Acc:HGNC:27733]	-
ENSG00000185482	11.1324	42.4915	0.0391089	STAC3	12	57243453	57251193	-	2096	protein_coding	SH3 and cysteine rich domain 3 [Source:HGNC Symbol;Acc:HGNC:28423]	-
ENSG00000185669	15.1801	56.3263	0.0265242	SNAI3	16	88677682	88686493	-	1732	protein_coding	snail family transcriptional repressor 3 [Source:HGNC Symbol;Acc:HGNC:18411]	zf-C2H2
ENSG00000185909	1.38778e-17	16.7984	0.00335243	KLHDC8B	3	49171611	49176486	+	2158	protein_coding	kelch domain containing 8B [Source:HGNC Symbol;Acc:HGNC:28557]	-
ENSG00000186088	73.8728	201.591	0.0332624	GSAP	7	77310751	77416400	-	9001	protein_coding	gamma-secretase activating protein [Source:HGNC Symbol;Acc:HGNC:28042]	-
ENSG00000186814	76.9087	208.509	0.0339694	ZSCAN30	18	35251058	35290245	-	8271	protein_coding	zinc finger and SCAN domain containing 30 [Source:HGNC Symbol;Acc:HGNC:33517]	zf-C2H2
ENSG00000187037	34.4071	143.288	0.00115556	GPR141	7	37683796	37833788	+	2312	protein_coding	G protein-coupled receptor 141 [Source:HGNC Symbol;Acc:HGNC:19997]	-
ENSG00000189233	34.4071	101.783	0.0346798	NUGGC	8	28021964	28083871	-	3959	protein_coding	nuclear GTPase, germinal center associated [Source:HGNC Symbol;Acc:HGNC:33550]	-
ENSG00000196684	660.8	2372.66	0.000566618	HSH2D	19	16134028	16158575	+	3398	protein_coding	hematopoietic SH2 domain containing [Source:HGNC Symbol;Acc:HGNC:24920]	-
ENSG00000197465	1.38778e-17	12.8456	0.0182895	GYPE	4	143870867	143905563	-	2004	protein_coding	glycophorin E (MNS blood group) [Source:HGNC Symbol;Acc:HGNC:4705]	-
ENSG00000198771	1158.68	2885.54	0.0328411	RCSD1	1	167630093	167706249	+	5718	protein_coding	RCSD domain containing 1 [Source:HGNC Symbol;Acc:HGNC:28310]	-
ENSG00000205268	2510.63	5986.5	0.0468756	PDE7A	8	65717510	65842322	-	7425	protein_coding	phosphodiesterase 7A [Source:HGNC Symbol;Acc:HGNC:8791]	-
ENSG00000207751	1.38778e-17	22.7276	0.000305772	AP000553.1	22	21652270	21670237	+	1093	processed_transcript	novel transcript	-
ENSG00000213203	116.374	369.585	0.00501058	GIMAP1	7	150716557	150724284	+	4846	protein_coding	GTPase, IMAP family member 1 [Source:HGNC Symbol;Acc:HGNC:23237]	-
ENSG00000213413	1.38778e-17	11.8574	0.028112	PVRIG	7	100218241	100221490	+	1984	protein_coding	PVR related immunoglobulin domain containing [Source:HGNC Symbol;Acc:HGNC:32190]	-
ENSG00000213468	26.3115	88.9368	0.0171936	FIRRE	X	131688779	131830643	-	9262	processed_transcript	firre intergenic repeating RNA element [Source:HGNC Symbol;Acc:HGNC:49627]	-
ENSG00000213600	1.01298	18.7748	0.00906558	U73169.1	3	50239618	50239984	+	367	sense_intronic	novel transcript, sense intronic to GNAI2	-
ENSG00000213963	3.03685	27.6686	0.00559368	AC019080.1	2	177283508	177392691	-	7171	sense_overlapping	uncharacterized LOC100130691 [Source:NCBI gene;Acc:100130691]	-
ENSG00000214776	4.04879	39.5269	0.000628404	AC092821.1	12	9480608	9576275	+	12000	transcribed_unprocessed_pseudogene	ovostatin	-
ENSG00000214922	18.216	61.2673	0.0383026	HLA-F-AS1	6	29726601	29749049	-	4179	processed_transcript	HLA-F antisense RNA 1 [Source:HGNC Symbol;Acc:HGNC:26645]	-
ENSG00000215271	64.7653	174.91	0.0420184	HOMEZ	14	23272422	23299447	-	5534	protein_coding	homeobox and leucine zipper encoding [Source:HGNC Symbol;Acc:HGNC:20164]	Homeobox
ENSG00000220008	30.3593	100.795	0.0153622	LINGO3	19	2289784	2292024	-	2241	protein_coding	leucine rich repeat and Ig domain containing 3 [Source:HGNC Symbol;Acc:HGNC:21206]	-
ENSG00000223459	15.1801	56.3263	0.0265242	TCAF1P1	7	143598039	143604839	+	2233	unprocessed_pseudogene	TRPM8 channel associated factor 1 pseudogene 1 [Source:HGNC Symbol;Acc:HGNC:33604]	-
ENSG00000224796	6.07267	31.6213	0.0236439	RPL32P1	6	33079451	33079860	+	410	processed_pseudogene	ribosomal protein L32 pseudogene 1 [Source:HGNC Symbol;Acc:HGNC:10339]	-
ENSG00000225234	20.2399	64.2319	0.0482565	TRAPPC12-AS1	2	3481242	3482409	-	908	antisense	TRAPPC12 antisense RNA 1 [Source:HGNC Symbol;Acc:HGNC:41046]	-
ENSG00000225855	134.589	390.337	0.0127817	RUSC1-AS1	1	155316863	155324176	-	3516	antisense	RUSC1 antisense RNA 1 [Source:HGNC Symbol;Acc:HGNC:26680]	-
ENSG00000225992	5.06073	26.6804	0.0392377	TRGVA	7	38322446	38322730	-	285	TR_V_pseudogene	T cell receptor gamma variable A (pseudogene) [Source:HGNC Symbol;Acc:HGNC:12296]	-
ENSG00000227039	57.6817	165.028	0.0286383	ITGB2-AS1	21	44921051	44929678	+	2438	antisense	ITGB2 antisense RNA 1 [Source:HGNC Symbol;Acc:HGNC:44304]	-
ENSG00000227582	1.38778e-17	10.8692	0.0429964	ADGRF5P1	9	62860873	62864957	-	1489	transcribed_processed_pseudogene	adhesion G protein-coupled receptor F5 pseudogene 1 [Source:HGNC Symbol;Acc:HGNC:32922]	-
ENSG00000228427	3.03685	22.7276	0.0239294	AL590764.1	X	71183559	71198175	-	726	antisense	uncharacterized LOC107985688 [Source:NCBI gene;Acc:107985688]	-
ENSG00000228956	88.04	234.202	0.0371827	SATB1-AS1	3	18445024	18920401	+	13505	processed_transcript	SATB1 antisense RNA 1 [Source:HGNC Symbol;Acc:HGNC:50687]	-
ENSG00000230322	5.06073	33.5977	0.00709874	AL136320.1	10	11168922	11171376	-	430	antisense	novel transcript	-
ENSG00000230918	4.04879	26.6804	0.0184837	AC008063.1	2	162073256	162075169	+	640	antisense	novel transcript	-
ENSG00000231793	33.3951	138.347	0.00132581	DOC2GP	11	67612651	67616257	-	3146	transcribed_unitary_pseudogene	double C2 domain gamma pseudogene [Source:HGNC Symbol;Acc:HGNC:37962]	-
ENSG00000232531	27.3235	83.9959	0.0364816	AC027612.3	2	91747940	91748986	-	1047	processed_pseudogene	SET domain containing (lysine methyltransferase) 8 (SETD8) pseudogene	-
ENSG00000233056	1.01298	17.7866	0.0130447	ERVH48-1	21	42916803	42925646	-	2842	lincRNA	endogenous retrovirus group 48 member 1 [Source:HGNC Symbol;Acc:HGNC:17216]	-
ENSG00000233178	1.38778e-17	11.8574	0.028112	AL161457.2	9	68393881	68406500	-	4007	antisense	novel transcript, antisense to PGM5	-
ENSG00000233621	6.07267	40.5151	0.00306543	LINC01137	1	37454879	37474411	-	1395	antisense	long intergenic non-protein coding RNA 1137 [Source:HGNC Symbol;Acc:HGNC:49453]	-
ENSG00000234345	3.03685	23.7158	0.0180036	AC234782.3	X	103910305	103911352	-	1048	processed_pseudogene	E74-like factor 2 (ELF2) pseudogene	-
ENSG00000234420	311.679	796.487	0.030835	ZNF37BP	10	42513510	42552822	-	10256	transcribed_processed_pseudogene	zinc finger protein 37B, pseudogene [Source:HGNC Symbol;Acc:HGNC:13103]	-
ENSG00000234806	2.02491	17.7866	0.0426004	RPL26P29	10	68424560	68424997	+	438	processed_pseudogene	ribosomal protein L26 pseudogene 29 [Source:HGNC Symbol;Acc:HGNC:36135]	-
ENSG00000234882	5.06073	33.5977	0.00709874	EIF3EP1	6	73291962	73293277	+	1316	processed_pseudogene	eukaryotic translation initiation factor 3 subunit E pseudogene 1 [Source:HGNC Symbol;Acc:HGNC:6102]	-
ENSG00000235750	465.495	1257.98	0.0167886	KIAA0040	1	175156987	175192999	-	4783	protein_coding	KIAA0040 [Source:HGNC Symbol;Acc:HGNC:28950]	-
ENSG00000236397	4.04879	30.6332	0.00647741	DDX11L2	2	113599036	113601261	-	1398	unprocessed_pseudogene	DEAD/H-box helicase 11 like 2 [Source:HGNC Symbol;Acc:HGNC:37103]	-
ENSG00000236778	4.04879	25.6922	0.0242721	INTS6-AS1	13	51452367	51552364	+	9866	antisense	INTS6 antisense RNA 1 [Source:HGNC Symbol;Acc:HGNC:42691]	-
ENSG00000236790	35.419	119.571	0.00985949	LINC00299	2	8007771	8383621	-	4418	lincRNA	long intergenic non-protein coding RNA 299 [Source:HGNC Symbol;Acc:HGNC:27940]	-
ENSG00000237798	1.01298	16.7984	0.0186083	AC010894.4	2	174575227	174587726	+	457	antisense	novel transcript, antisense WIPF1	-
ENSG00000238251	2.02491	18.7748	0.030835	AL133477.1	9	96407284	96407797	+	514	processed_pseudogene	NSA2 ribosome biogenesis homolog (S. cerevisiae) (NSA2) pseudogene	-
ENSG00000240535	9.10849	36.5623	0.0447192	AC034238.1	5	55021299	55042844	-	4140	processed_transcript	uncharacterized LOC102467081 [Source:NCBI gene;Acc:102467081]	-
ENSG00000241560	1.01298	16.7984	0.0186083	ZBTB20-AS1	3	114351811	114388978	+	2035	antisense	ZBTB20 antisense RNA 1 [Source:HGNC Symbol;Acc:HGNC:40640]	-
ENSG00000242457	1.01298	16.7984	0.0186083	RBBP4P2	3	94075912	94077175	-	1264	processed_pseudogene	RB binding protein 4 pseudogene 2 [Source:HGNC Symbol;Acc:HGNC:42369]	-
ENSG00000243224	5.06073	30.6332	0.0147898	AC006252.1	3	52239258	52241097	+	1101	antisense	uncharacterized LOC101929054 [Source:NCBI gene;Acc:101929054]	-
ENSG00000243243	7.08461	31.6213	0.0429964	AC073130.2	7	116237929	116327896	-	917	antisense	novel transcript	-
ENSG00000244063	1.38778e-17	14.822	0.00775719	AC104653.2	2	113829390	113831119	-	416	lincRNA	novel transcript	-
ENSG00000245164	55.6579	203.568	0.00243785	LINC00861	8	125922308	125951249	-	5724	lincRNA	long intergenic non-protein coding RNA 861 [Source:HGNC Symbol;Acc:HGNC:45133]	-
ENSG00000245571	54.6459	150.205	0.0430951	FAM111A-DT	11	59130133	59143015	-	2645	lincRNA	FAM111A divergent transcript [Source:HGNC Symbol;Acc:HGNC:53752]	-
ENSG00000245954	8.09655	38.5387	0.0181345	LINC02273	4	152100754	152104720	+	2011	lincRNA	long intergenic non-protein coding RNA 2273 [Source:HGNC Symbol;Acc:HGNC:53188]	-
ENSG00000246575	49.5862	146.252	0.0270319	AC093162.2	2	85315041	85316529	+	704	unprocessed_pseudogene	retinol saturase (all-trans-retinol 13,14-reductase) (RESAT) pseudogene	-
ENSG00000246792	1.38778e-17	10.8692	0.0429964	AC106038.1	8	90646441	90656598	+	3808	antisense	novel transcript	-
ENSG00000247095	1.38778e-17	15.8102	0.00510792	MIR210HG	11	565660	568457	-	2321	lincRNA	MIR210 host gene [Source:HGNC Symbol;Acc:HGNC:39524]	-
ENSG00000247556	2620.93	6410.44	0.0377312	OIP5-AS1	15	41283990	41309737	+	12673	processed_transcript	OIP5 antisense RNA 1 [Source:HGNC Symbol;Acc:HGNC:43563]	-
ENSG00000249476	4.04879	27.6686	0.0143284	AC008467.1	5	109237120	109326369	-	5471	lincRNA	novel transcript	-
ENSG00000250751	1.38778e-17	17.7866	0.00223836	AC015795.1	17	49708334	49720060	+	575	antisense	novel transcript	-
ENSG00000254272	1.38778e-17	11.8574	0.028112	AC087854.1	8	22492631	22493044	+	414	processed_pseudogene	basic transcription factor 3-like (BTF3L) pseudogene	-
ENSG00000254838	244.891	748.065	0.00532277	GVINP1	11	6713536	6746439	-	8438	transcribed_unprocessed_pseudogene	GTPase, very large interferon inducible pseudogene 1 [Source:HGNC Symbol;Acc:HGNC:25813]	-
ENSG00000255121	21.2518	78.0667	0.0126866	AP003392.4	11	118994824	118998004	-	1506	lincRNA	novel transcript	-
ENSG00000255690	11.1324	58.3027	0.00301594	TRIL	7	28953358	28958292	-	4935	protein_coding	TLR4 interactor with leucine rich repeats [Source:HGNC Symbol;Acc:HGNC:22200]	-
ENSG00000256039	48.5743	135.382	0.0445499	LINC02446	12	10553363	10558049	+	868	lincRNA	long intergenic non-protein coding RNA 2446 [Source:HGNC Symbol;Acc:HGNC:53378]	-
ENSG00000259767	6.07267	29.645	0.0373769	AC022558.1	15	83022236	83024336	-	454	sense_intronic	novel transcript, sense intronic to BTBD1	-
ENSG00000259953	32.3832	121.547	0.00396379	AL138756.1	9	112032555	112037730	-	4836	sense_overlapping	novel transcript, overlapping SUSD1	-
ENSG00000260075	12.1443	75.1021	0.000335757	NSFP1	17	46372855	46487141	+	1471	unprocessed_pseudogene	N-ethylmaleimide-sensitive factor pseudogene 1 [Source:HGNC Symbol;Acc:HGNC:31405]	-
ENSG00000260630	11.1324	96.8424	6.87862e-06	SNAI3-AS1	16	88663298	88687186	+	5037	antisense	SNAI3 antisense RNA 1 [Source:HGNC Symbol;Acc:HGNC:28327]	-
ENSG00000260711	11.1324	44.4679	0.0280173	AL121839.2	14	91752856	91759798	-	6943	sense_intronic	novel transcript, intronic to CATSPERB	-
ENSG00000262979	1.01298	14.822	0.0391089	AC124319.1	17	80315651	80316633	+	653	sense_intronic	novel transcript	-
ENSG00000264304	3.03685	23.7158	0.0180036	AC024267.3	17	28892469	28893342	+	562	antisense	novel transcript, antisense to FLOT2	-
ENSG00000265656	3.03685	22.7276	0.0239294	AC106037.2	18	21673628	21682561	+	447	antisense	novel transcript, antisense to ABHD3	-
ENSG00000265972	1060.52	3162.23	0.00510792	TXNIP	1	145992435	145996600	-	3625	protein_coding	thioredoxin interacting protein [Source:HGNC Symbol;Acc:HGNC:16952]	-
ENSG00000267102	16.1921	67.1965	0.00817043	AC060766.1	17	35409602	35410228	-	627	transcribed_processed_pseudogene	RAB32, member RAS oncogene family (RAB32) pseudogene	-
ENSG00000267114	1.38778e-17	11.8574	0.028112	AC011481.1	19	44950044	44954007	-	361	lincRNA	novel transcript	-
ENSG00000267128	39.4668	165.028	0.00103417	RNF157-AS1	17	76140556	76154650	+	2283	antisense	RNF157 antisense RNA 1 [Source:HGNC Symbol;Acc:HGNC:44127]	-
ENSG00000267312	16.1921	58.3027	0.0285647	AC015911.4	17	35459481	35460550	-	1070	processed_pseudogene	adenylosuccinate synthase (ADSS) pseudogene	-
ENSG00000267731	2.02491	17.7866	0.0426004	AC005332.2	17	68189884	68192802	+	2919	lincRNA	novel transcript	-
ENSG00000267745	9.10849	40.5151	0.0212129	AC060766.7	17	35406684	35409768	-	1212	processed_transcript	novel transcript	-
ENSG00000269743	93.0997	258.907	0.0233941	SLC25A53	X	104099214	104157027	-	6845	protein_coding	solute carrier family 25 member 53 [Source:HGNC Symbol;Acc:HGNC:31894]	-
ENSG00000270379	33.3951	99.807	0.0331606	HEATR9	17	35854946	35868891	-	2930	protein_coding	HEAT repeat containing 9 [Source:HGNC Symbol;Acc:HGNC:26548]	-
ENSG00000271013	6.07267	51.3853	0.000334369	LRRC37A9P	17	35912635	35918010	-	5376	processed_pseudogene	leucine rich repeat containing 37 member A9, pseudogene [Source:HGNC Symbol;Acc:HGNC:43813]	-
ENSG00000271590	2.02491	21.7394	0.0119511	AC108463.3	2	111210995	111212476	-	1482	lincRNA	novel transcript	-
ENSG00000272033	2.02491	18.7748	0.030835	AL136984.1	1	167379108	167381000	+	1893	sense_intronic	novel transcript, sense intronic to POU2F1	-
ENSG00000272910	1.38778e-17	11.8574	0.028112	AC090425.2	3	179583262	179583762	-	501	antisense	novel transcript, antisense to ACTL6A	-
ENSG00000272977	9.10849	40.5151	0.0212129	AL008721.2	22	25476218	25479971	+	3754	sense_intronic	novel transcript	-
ENSG00000273173	1.01298	17.7866	0.0130447	SNURF	15	24954986	24977850	+	1175	protein_coding	SNRPN upstream reading frame [Source:HGNC Symbol;Acc:HGNC:11171]	-
ENSG00000273183	1.38778e-17	16.7984	0.00335243	AC093726.2	7	154956429	154957107	+	679	antisense	novel transcript, antisense to PAXIP1	-
ENSG00000273513	3.03685	23.7158	0.0180036	TBC1D3K	17	37924415	37935365	+	2116	protein_coding	TBC1 domain family member 3K [Source:HGNC Symbol;Acc:HGNC:51245]	-
ENSG00000273824	2.02491	17.7866	0.0426004	AC008033.3	12	68426331	68427737	-	1407	lincRNA	novel transcript	-
ENSG00000274029	1.38778e-17	15.8102	0.00510792	AC069209.1	12	121190868	121191518	+	651	lincRNA	novel transcript	-
ENSG00000274292	1.01298	15.8102	0.0273473	AC084018.2	12	121800797	121803403	+	2607	lincRNA	novel transcript	-
ENSG00000274536	8.09655	43.4797	0.00661661	AL034397.3	X	66015461	66020422	+	1815	antisense	novel transcript, antisense VSIG4	-
ENSG00000275066	1283.14	3161.24	0.0362231	SYNRG	17	37514797	37609496	-	14277	protein_coding	synergin gamma [Source:HGNC Symbol;Acc:HGNC:557]	-
ENSG00000276255	1.38778e-17	11.8574	0.028112	AL136379.1	1	228073909	228076550	-	2642	lincRNA	novel transcript	-
ENSG00000277548	1.01298	20.7512	0.00448505	AC018926.3	15	55346347	55346752	-	406	sense_intronic	novel transcript, sense intronic to CCPG1	-
ENSG00000277954	1.38778e-17	18.7748	0.00147335	AC092376.2	16	79202624	79206739	-	4116	antisense	novel transcript, antisense to WWOX	-
ENSG00000278879	2.02491	17.7866	0.0426004	AP000560.1	11	74830574	74832510	-	1937	TEC	TEC	-
ENSG00000279672	18.216	67.1965	0.0178132	AP006621.5	11	779617	780755	+	1139	TEC	TEC	-
ENSG00000280739	1.38778e-17	10.8692	0.0429964	EIF1B-AS1	3	40173145	40309698	-	5433	processed_transcript	EIF1B antisense RNA 1 [Source:HGNC Symbol;Acc:HGNC:44555]	-
ENSG00000281538	2.02491	17.7866	0.0426004	AC254562.3	22	42138060	42139726	+	631	lincRNA	novel transcript	-
ENSG00000283608	1.01298	14.822	0.0391089	AL031056.2	6	149246095	149255415	+	1217	lincRNA	novel transcript	-
ENSG00000283930	10.1204	60.2791	0.00115556	AL117339.5	10	38094368	38360098	+	3955	protein_coding	novel transcript	-
